# Supplementary material for: Cryo-EM analyses unveil details of mechanism and targocil-II mediated inhibition of S. aureus WTA transporter TarGH
Source: Nat Commun. 2025 Apr 4;16:3224. doi: 10.1038/s41467-025-58202-w (PMC11971408; doi:10.1038/s41467-025-58202-w)
Supplement: Supplementary file 4 — Source Data [file 41467_2025_58202_MOESM4_ESM.xlsx]

## Sheet: Figure 1c
ATPase Activity assay for E. coli and L. lactis expressed S. aureus TarGH
Standard equation	Y=Bottom + (Top-Bottom)/(1+(IC50/X)^HillSlope)
								GraphPad Prism Calibration curve
Concentration of KH2PO4 (uM)	Total volume (uL)	pmol in assay ran	Absorbance (595nm) (from 20240224)			Average		Hill equals 1
625	25	15625	3.253	3.224	3.193	3.22333		Bottom	0.2838
312.5	25	7812.5	2.157	1.994	2.029	2.06		Top	9.113
156.25	25	3906.25	1.289	1.239	1.244	1.25733		IC50	31261
78.125	25	1953.12	0.816	0.779	0.793	0.796		HillSlope	= 1.000
39.0625	25	976.562	0.562	0.542	0.536	0.546667		logIC50	4.495
19.5312	25	488.281	0.432	0.421	0.412	0.421667		Span	8.829
9.76562	25	244.141	0.373	0.355	0.352	0.36
4.88281	25	122.07	0.343	0.333	0.323	0.333
2.44141	25	61.0352	0.295	0.3	0.289	0.294667		pmol TarGH per assay =	50
1.2207	25	30.5176	0.289	0.294	0.282	0.288333		Reacton length (mins) =	5
0.610352	25	15.2588	0.288	0.289	0.281	0.286
0.305176	25	7.62939	0.288	0.283	0.284	0.285
0.152588	25	3.8147	0.286	0.285	0.279	0.283333
0.0762939	25	1.90735	0.289	0.282	0.285	0.285333
					Background adjusted absorbance (595nm)			pmol Pi			velocity (mol Pi/(min * mol protein))
ATPase activity for L. lactis produced TarGH	[ATP] (M)	Amount added (uL)	Total volume (uL)	Final concentratio (mM)	Data 1	Data 2	Data 3	Data 1	Data 2	Data 3	Data 1	Data 2	Data 3
	0.0125	10	25	0.005	2.814	2.645	2.712	14286.9	13051.1	13532.9	57.1476	52.2045	54.1318
	0.00625	10	25	0.0025	2.123	2.038	2.074	9624.83	9116.45	9330.21	38.4993	36.4658	37.3209
	0.003125	10	25	0.00125	1.661	1.579	1.618	7006.05	6575.91	6779.28	28.0242	26.3036	27.1171
	0.0015625	10	25	0.000625	1.194	1.149	1.203	4679.14	4469.78	4721.3	18.7165	17.8791	18.8852
	0.00078125	10	25	0.0003125	0.87	0.823	0.75	3224.29	3022.97	2714.9	12.8972	12.0919	10.8596
	0.000390625	10	25	0.00015625	0.583	0.524	0.55	2030.55	1795.32	1898.57	8.1222	7.18127	7.59427
	0.000195313	10	25	7.81252e-05	0.357	0.341	0.348	1147.15	1086.39	1112.94	4.58862	4.34555	4.45178
	9.7656e-05	10	25	3.90624e-05	0.199	0.194	0.184	556.896	538.568	501.975	2.22758	2.15427	2.0079
	4.8828e-05	10	25	1.95312e-05	0.113	0.123	0.124	244.564	280.567	284.171	0.978258	1.12227	1.13669
	2.4414e-05	10	25	9.7656e-06	0.068	0.082	0.068	83.5662	133.478	83.5662	0.334265	0.533912	0.334265
	1.2207e-05	10	25	4.8828e-06	0.04	0.034	0.031	-15.7827	-36.9898	-47.5826	-0.0631307	-0.147959	-0.190331
					Background adjusted absorbance (595nm)			pmol Pi			velocity (μmol Pi/(sec * μmol protein))
ATPase activity for E. coli produced TarGH	[ATP] (M)	Amount added (uL)	Total volume (uL)	Final concentratio (mM)	Data 1	Data 2	Data 3	Data 1	Data 2	Data 3	Data 1	Data 2	Data 3
	0.0125	10	25	0.005	3.048	2.94	2.798	14247.6	13451.4	12446	56.9904	53.8056	49.7839
	0.00625	10	25	0.0025	2.384	2.52	2.37	9756.93	10603	9671.76	39.0277	42.4122	38.6871
	0.003125	10	25	0.00125	1.619	1.64	1.59	5569.75	5673.25	5427.77	22.279	22.693	21.7111
	0.0015625	10	25	0.000625	1.023	0.97	1.13	2856.38	2634.32	3313.67	11.4255	10.5373	13.2547
	0.00078125	10	25	0.0003125	0.79	0.81	0.784	1901.28	1981.16	1877.39	7.6051	7.92462	7.50955
	0.000390625	10	25	0.00015625	0.508	0.512	0.499	814.493	829.411	780.981	3.25797	3.31764	3.12392
	0.000195313	10	25	7.81252e-05	0.37	0.362	0.349	308.212	279.352	232.567	1.23285	1.11741	0.930268
	9.7656e-05	10	25	3.90624e-05	0.309	0.291	0.307	89.4795	25.5134	82.3592	0.357918	0.102054	0.329437
	4.8828e-05	10	25	1.95312e-05	0.303	0.298	0.323	68.1284	50.358	139.412	0.272514	0.201432	0.557648
	2.4414e-05	10	25	9.7656e-06	0.262	0.303	0.311	-76.9958	68.1284	96.603	-0.307983	0.272514	0.386412
	1.2207e-05	10	25	4.8828e-06	0.255	0.267	0.253	-101.639	-59.3697	-108.673	-0.406555	-0.237479	-0.43469

## Sheet: Figure 3b
Targocil-II ATPase inhibition assay for L. lactis produced S. aureus TarGH
Standard equation	Y=Bottom + (Top-Bottom)/(1+(IC50/X)^HillSlope)
								GraphPad Prism Calibration curve
Concentration of KH2PO4 (uM)	Total volume (uL)	pmol in assay ran	Absorbance (595nm) (from 20240224)			Average		Hill equals 1
625	25	15625	3.253	3.224	3.193	3.22333		Bottom	0.2838
312.5	25	7812.5	2.157	1.994	2.029	2.06		Top	9.113
156.25	25	3906.25	1.289	1.239	1.244	1.25733		IC50	31261
78.125	25	1953.12	0.816	0.779	0.793	0.796		HillSlope	= 1.000
39.0625	25	976.562	0.562	0.542	0.536	0.546667		logIC50	4.495
19.5312	25	488.281	0.432	0.421	0.412	0.421667		Span	8.829
9.76562	25	244.141	0.373	0.355	0.352	0.36
4.88281	25	122.07	0.343	0.333	0.323	0.333
2.44141	25	61.0352	0.295	0.3	0.289	0.294667		pmol TarGH per assay =	50
1.2207	25	30.5176	0.289	0.294	0.282	0.288333		Reacton length (mins) =	5
0.610352	25	15.2588	0.288	0.289	0.281	0.286
0.305176	25	7.62939	0.288	0.283	0.284	0.285
0.152588	25	3.8147	0.286	0.285	0.279	0.283333
0.0762939	25	1.90735	0.289	0.282	0.285	0.285333
					Background adjusted absorbance (595nm)						pmol Pi						umol Pi
Targcil-II ATPase inhibition assay for L. lactis produced TarGH	Stock concentration of Targocil II (uM)	Amount added (uL)	Total volume (uL)	Final concentration Targocil-II (uM)	Data 1	Data 2	Data 3	Data 4	Data 5	Data 6	Data 1	Data 2	Data 3	Data 4	Data 5	Data 6	Data 1	Data 2	Data 3	Data 4	Data 5	Data 6
	750	5	25	150	0.3925	0.3475	0.3485	0.2445	0.2175	0.2135	1282.8	1111.05	1114.84	724.66	624.895	610.168	1.2828	1.11105	1.11484	0.72466	0.624895	0.610168
	375	5	25	75	0.4255	0.3835	0.3945	0.2745	0.2475	0.2495	1409.92	1248.3	1290.48	836.244	735.783	743.203	1.40992	1.2483	1.29048	0.836244	0.735783	0.743203
	187.5	5	25	37.5	0.448	0.369	0.425	0.296	0.227	0.282	1497.16	1192.88	1407.98	916.693	659.926	864.262	1.49716	1.19288	1.40798	0.916693	0.659926	0.864262
	93.75	5	25	18.75	0.482	0.442	0.446	0.327	0.298	0.302	1629.88	1473.85	1489.39	1033.4	924.197	939.216	1.62988	1.47385	1.48939	1.0334	0.924197	0.939216
	46.875	5	25	9.375	0.7165	0.6745	0.6705	0.5405	0.5185	0.5235	2575.38	2402.06	2385.64	1860.77	1773.56	1793.34	2.57538	2.40206	2.38564	1.86077	1.77356	1.79334
	23.4375	5	25	4.6875	0.977	0.829	0.924	0.796	0.669	0.774	3691.55	3048.54	3458.53	2908.38	2379.49	2815.57	3.69155	3.04854	3.45853	2.90838	2.37949	2.81557
	11.7188	5	25	2.34375	1.121	1.045	1.067	0.936	0.887	0.907	4340.73	3995.13	4094.48	3511.01	3297.69	3384.44	4.34073	3.99513	4.09448	3.51101	3.29769	3.38444
	5.85938	5	25	1.17188	1.238	1.092	1.106	1.035	0.932	0.951	4886.23	4208.06	4271.99	3950.16	3493.5	3576.85	4.88623	4.20806	4.27199	3.95016	3.4935	3.57685
	2.92969	5	25	0.585938	1.2315	1.1155	1.1365	1.0365	0.9645	0.9735	4855.49	4315.5	4412.05	3956.89	3636.31	3676.06	4.85549	4.3155	4.41205	3.95689	3.63631	3.67606
	1.46484	5	25	0.292969	1.1945	1.1325	1.1695	0.9965	0.9655	1.0125	4681.48	4393.62	4564.85	3778.07	3640.72	3849.38	4.68148	4.39362	4.56485	3.77807	3.64072	3.84938
	0.732422	5	25	0.146484	1.16	1.127	1.223	0.958	0.96	1.052	4520.73	4368.31	4815.36	3607.65	3616.46	4026.68	4.52073	4.36831	4.81536	3.60765	3.61646	4.02668
	0.366211	5	25	0.0732422	1.361	1.153	1.158	1.13	0.991	0.985	5478.02	4488.29	4511.45	4382.11	3753.62	3726.99	5.47802	4.48829	4.51145	4.38211	3.75362	3.72699

## Sheet: Figure 3c
MST binding of targocil-II against ATP-analog bound S. aureus TarGH			Fnorm (counts)
		[Targocil-II] (M)	Data 1	Data 2	Data 3	Data 3	Data 3
	MST binding of targocil-II against AMP-PNP bound TarGH	0.0002	838.835	846.913	842.431	843.78	840.233
		0.0001	837.949	840.952	826.739	831.136	833.048
		5e-05	841.283	845.001	831.714	830.344	834.185
		2.5e-05	846.14	845.437	840.107	839.616	841.436
		1.25e-05	844.152	843.548	835.971	832.686	835.035
		6.25e-06	845.36	846.132	837.325	835.65	839.772
		3.125e-06	847.316	848.724	838.302	836.456	839.637
		1.5625e-06	851.788	852.53	845.924	839.547	841.505
		7.8125e-07	859.542	857.253	846.86	845.346	851.617
		3.90625e-07	864.341	862.741	855.687	853.688	855.563
		1.95313e-07	868.098	866.986	860.423	857.893	858.052
		9.76563e-08	868.494	865.271	862.066	858.885	861.201
		4.88281e-08	867.715	867.391	868.399	869.709	870.32
		2.44141e-08	869.731	864.376	861.004	864.837	857.615
		1.2207e-08	868.473	865.433	864.566	858.524	859.113
		6.10352e-09	869.112	865.424	855.357	860.821	858.707
			Fnorm (counts)
		[Targocil-II] (M)	Data 1	Data 2	Data 3
	MST binding of targocil-II against AMP-PNP bound TarGH	0.0002	844.394	846.277	845.579
		0.0001	845.469	847.762	846.403
		5e-05	844.481	843.501	845.432
		2.5e-05	846.521	845.539	843.969
		1.25e-05	848.714	848.153	850.971
		6.25e-06	851.391	848.212	851.68
		3.125e-06	854.753	847.772	853.567
		1.5625e-06	854.45	852.648	855.314
		7.8125e-07	857.379	850.466	856.059
		3.90625e-07	854.973	853.72	854.878
		1.95313e-07	860.975	854.045	856.962
		9.76563e-08	853.623	852.262	855.522
		4.88281e-08	857.645	855.062	856.102

## Sheet: Figure 3g
Gram-positive targocil-II MIC assay
	Gram-positive targocil-II MIC assay			Targocil concentration (ug/mL)
	Bacteria Species			64 ug/mL	32 ug/mL	16 ug/mL	8 ug/mL	4 ug/mL	2 ug/mL	1 ug/mL	0.5 ug/mL	0.25 ug/mL	0.125 ug/mL	0.0625ug/mL	0		MIC		WCC#	Strain	Comments	Source
																			C1133	Staphylococcus aureus	MRSA	WOUND
	S. aureus	USA300	R1	0.041	0.041	0.041	0.041	0.04	0.041	0.041	0.04	0.093	0.338	0.476	0.326		0.5 ug/mL		C1135	Staphylococcus aureus	MRSA	ABSCESS
			R2	0.041	0.041	0.046	0.041	0.041	0.039	0.04	0.04	0.056	0.347	0.444	0.33				C1139	Staphylococcus aureus	MRSA	URINE
																			C1149	Staphylococcus aureus	MRSA	BLOOD
		WCC1135	R1	0.04	0.041	0.041	0.041	0.041	0.039	0.042	0.041	0.055	0.4	0.453	0.438		0.5 ug/mL		C1706	Streptococcus pneumoniae	Public Health Ontario; SP-2
			R2	0.04	0.04	0.04	0.041	0.041	0.043	0.047	0.04	0.051	0.362	0.466	0.435				C1708	Streptococcus pneumoniae	Public Health Ontario; SP-5
																			C1709	Streptococcus pneumoniae	Public Health Ontario; SP-6
		WCC1139	R1	0.039	0.04	0.041	0.04	0.041	0.041	0.041	0.043	0.095	0.353	0.707	0.568		0.5 ug/mL		C1710	Streptococcus pneumoniae	Public Health Ontario; SP-7
			R2	0.038	0.04	0.039	0.038	0.04	0.041	0.04	0.041	0.097	0.367	0.662	0.64
		WCC1133	R1	0.055	0.048	0.041	0.045	0.04	0.042	0.042	0.043	0.162	0.503	0.521	0.48		0.5 ug/mL
			R2	0.039	0.041	0.041	0.042	0.041	0.041	0.042	0.044	0.141	0.43	0.507	0.416
		WCC1149	R1	0.044	0.041	0.041	0.041	0.039	0.042	0.042	0.044	0.171	0.445	0.495	0.393		0.5 ug/mL
			R2	0.041	0.041	0.041	0.04	0.041	0.041	0.041	0.044	0.134	0.381	0.497	0.413
	S. epidermidis	ATCC12228	R1	0.268	0.363	0.4	0.448	0.452	0.53	0.547	0.582	0.546	0.624	0.557	0.518		> 64 ug/mL
			R2	0.257	0.423	0.384	0.476	0.447	0.466	0.489	0.541	0.644	0.521	0.581	0.482
	E. coli	BW 25113	R1	0.464	0.45	0.452	0.471	0.54	0.48	0.582	0.535	0.604	0.55	0.645	0.552		> 64 ug/mL
			R2	0.444	0.449	0.455	0.464	0.491	0.477	0.531	0.57	0.516	0.568	0.597	0.664
	S. pneumoniae	WCC1706	R1	0.404	0.416	0.37	0.566	1.068	1.143	1.189	1.272	1.174	1.271	1.266	1.305		> 64 ug/mL
			R2	0.375	0.518	0.456	1.037	1.109	1.128	1.187	1.193	1.228	1.076	1.172	1.127
			R3	0.408	0.587	0.507	1.049	1.11	1.16	1.321	1.235	1.222	1.164	1.25	1.374
		WCC1708	R1	1.54	1.619	1.611	1.519	1.548	1.575	1.58	1.589	1.625	1.627	1.664	1.685		> 64 ug/mL
			R2	1.652	1.528	1.533	1.527	1.594	1.643	1.652	1.681	1.68	1.659	1.65	1.688
			R3	1.471	1.465	1.578	1.537	1.571	1.614	1.56	1.601	1.634	1.613	1.632	1.708
		WCC1709	R1	1.285	1.363	1.492	1.542	1.572	1.547	1.567	1.578	1.544	1.544	1.619	1.631		> 64 ug/mL
			R2	1.334	1.342	1.524	1.578	1.561	1.6	1.591	1.558	1.597	1.584	1.615	1.67
			R3	1.382	1.414	1.539	1.543	1.602	1.553	1.542	1.595	1.587	1.656	1.588	1.628
		WCC1710	R1	0.914	1.199	1.212	1.51	1.576	1.557	1.534	1.533	1.585	1.584	1.561	1.496		> 64 ug/mL
			R2	0.922	1.188	1.295	1.482	1.526	1.547	1.536	1.562	1.56	1.54	1.547	1.531
			R3	0.967	1.09	1.216	1.371	1.479	1.473	1.456	1.443	1.446	1.51	1.488	1.544
	B. subtilis	EB6	R1	0.295	0.328	0.42	0.375	0.379	0.295	0.338	0.306	0.268	0.314	0.366	0.378		> 64 ug/mL
			R2	0.244	0.351	0.408	0.403	0.392	0.321	0.336	0.298	0.346	0.302	0.313	0.303
			R3	0.209	0.329	0.383	0.342	0.327	0.287	0.306	0.252	0.256	0.3	0.274	0.284

## Sheet: Supplementary Figure 2b
Gel-filtration chromatograms for S. aureus TarGH from L. lactis and E. coli expression sources
	Gel-filtration chromatogram for E. coli produced TarGH			Gel-filtration chromatogram for L. lactis produced TarGH
	Volume (mL)	E. coli		Volume (mL)	L. lactis
	0	0.496102		0	0
	0.001676	0.36734		0.000927	0.729171
	0.003353	0.367837		0.001854	0.729197
	0.005029	0.365376		0.002781	0.729762
	0.006706	0.363585		0.003708	0.732045
	0.008382	0.361281		0.004635	0.734304
	0.010058	0.361203		0.005562	0.735388
	0.011735	0.35957		0.006488	0.734899
	0.013411	0.358962		0.007415	0.737621
	0.015088	0.360688		0.008342	0.740559
	0.016764	0.359602		0.009269	0.742875
	0.01844	0.359489		0.010196	0.744287
	0.020117	0.363018		0.011123	0.746002
	0.021793	0.378423		0.01205	0.746156
	0.023469	0.410289		0.012977	0.745674
	0.025146	0.45603		0.013904	0.743161
	0.026822	0.485793		0.014831	0.74238
	0.028499	0.504428		0.015758	0.740402
	0.030175	0.508575		0.016685	0.74037
	0.031851	0.482391		0.017612	0.740447
	0.033528	0.433566		0.018539	0.740488
	0.035204	0.400975		0.019465	0.400846
	0.036881	0.36724		0.020392	5.2e-05
	0.038557	0.332895		0.021319	-0.001127
	0.040233	0.307035		0.022246	-0.001528
	0.04191	0.295611		0.023173	0.002026
	0.043586	0.291348		0.0241	0.006929
	0.045263	0.292363		0.025027	0.010983
	0.046939	0.298758		0.025954	0.018872
	0.048615	0.31072		0.026881	0.02616
	0.050292	0.316055		0.027808	0.030028
	0.051968	0.324189		0.028735	0.034607
	0.053645	0.334097		0.029662	0.039049
	0.055321	0.351668		0.030589	0.04253
	0.056997	0.37781		0.031515	0.047419
	0.058674	0.412802		0.032442	0.045382
	0.06035	0.433916		0.033369	0.045271
	0.062026	0.45052		0.034296	0.042164
	0.063703	0.458896		0.035223	0.03692
	0.065379	0.462058		0.03615	0.027953
	0.067056	0.455705		0.037077	0.016714
	0.068732	0.467421		0.038004	0.010416
	0.070408	0.47794		0.038931	0.003209
	0.072085	0.479021		0.039858	-0.00342
	0.073761	0.468742		0.040785	-0.0098
	0.075438	0.459315		0.041712	-0.01498
	0.077114	0.444237		0.042639	-0.019133
	0.07879	0.430136		0.043566	-0.024005
	0.080467	0.425558		0.044492	-0.026911
	0.082143	0.426576		0.045419	-0.027115
	0.08382	0.428806		0.046346	-0.026097
	0.085496	0.420725		0.047273	-0.023145
	0.087172	0.412399		0.0482	-0.021559
	0.088849	0.400407		0.049127	-0.018385
	0.090525	0.385836		0.050054	-0.016985
	0.092202	0.371757		0.050981	-0.015577
	0.093878	0.360628		0.051908	-0.01512
	0.095554	0.354611		0.052835	-0.013891
	0.097231	0.34512		0.053762	-0.010847
	0.098907	0.34332		0.054689	-0.007262
	0.100584	0.343327		0.055616	-0.003477
	0.10226	0.343771		0.056543	0.002623
	0.103936	0.341922		0.057469	0.007764
	0.105613	0.339063		0.058396	0.017677
	0.107289	0.331643		0.059323	0.034973
	0.108965	0.328664		0.06025	0.058399
	0.110642	0.324096		0.061177	0.083832
	0.112318	0.321751		0.062104	0.110779
	0.113995	0.320781		0.063031	0.140617
	0.115671	0.321239		0.063958	0.16772
	0.117347	0.322349		0.064885	0.189403
	0.119024	0.324631		0.065812	0.206431
	0.1207	0.32551		0.066739	0.221484
	0.122377	0.324892		0.067666	0.226271
	0.124053	0.327137		0.068593	0.228574
	0.125729	0.326208		0.069519	0.230636
	0.127406	0.325127		0.070446	0.230641
	0.129082	0.323337		0.071373	0.234374
	0.130759	0.327158		0.0723	0.237924
	0.132435	0.333843		0.073227	0.236318
	0.134111	0.330906		0.074154	0.230188
	0.135788	0.326531		0.075081	0.226555
	0.137464	0.325965		0.076008	0.225888
	0.139141	0.319004		0.076935	0.22741
	0.140817	0.307976		0.077862	0.23348
	0.142493	0.308848		0.078789	0.241165
	0.14417	0.308685		0.079716	0.244939
	0.145846	0.310561		0.080643	0.237898
	0.147522	0.315053		0.08157	0.22062
	0.149199	0.318465		0.082496	0.197083
	0.150875	0.314982		0.083423	0.173199
	0.152552	0.31514		0.08435	0.154865
	0.154228	0.31889		0.085277	0.141681
	0.155904	0.325439		0.086204	0.125857
	0.157581	0.333391		0.087131	0.11042
	0.159257	0.342709		0.088058	0.094533
	0.160934	0.349514		0.088985	0.079153
	0.16261	0.347253		0.089912	0.064942
	0.164286	0.344474		0.090839	0.04981
	0.165963	0.341715		0.091766	0.044625
	0.167639	0.338608		0.092693	0.040471
	0.169316	0.337009		0.09362	0.039583
	0.170992	0.340965		0.094546	0.040001
	0.172668	0.341822		0.095473	0.039136
	0.174345	0.340818		0.0964	0.035543
	0.176021	0.339314		0.097327	0.03342
	0.177698	0.337933		0.098254	0.030244
	0.179374	0.334893		0.099181	0.026417
	0.18105	0.335443		0.100108	0.027758
	0.182727	0.337545		0.101035	0.034632
	0.184403	0.335668		0.101962	0.046807
	0.186079	0.340068		0.102889	0.059581
	0.187756	0.347409		0.103816	0.067161
	0.189432	0.354758		0.104743	0.071128
	0.191109	0.358505		0.10567	0.069613
	0.192785	0.368186		0.106597	0.068313
	0.194461	0.373925		0.107523	0.063814
	0.196138	0.37457		0.10845	0.058894
	0.197814	0.373162		0.109377	0.056631
	0.199491	0.370534		0.110304	0.05172
	0.201167	0.368348		0.111231	0.041349
	0.202843	0.37325		0.112158	0.027405
	0.20452	0.379145		0.113085	0.012637
	0.206196	0.386805		0.114012	-0.000424
	0.207873	0.396554		0.114939	-0.008686
	0.209549	0.400091		0.115866	-0.008806
	0.211225	0.3946		0.116793	-0.006793
	0.212902	0.386473		0.11772	-0.004718
	0.214578	0.376115		0.118647	-0.002829
	0.216255	0.369262		0.119573	-0.003663
	0.217931	0.365912		0.1205	-0.002103
	0.219607	0.36621		0.121427	-0.002044
	0.221284	0.370153		0.122354	-0.002887
	0.22296	0.373547		0.123281	-0.002473
	0.224636	0.369848		0.124208	-0.003436
	0.226313	0.367615		0.125135	-0.005941
	0.227989	0.371699		0.126062	-0.011687
	0.229666	0.373758		0.126989	-0.016204
	0.231342	0.377364		0.127916	-0.018878
	0.233018	0.382049		0.128843	-0.020986
	0.234695	0.385501		0.12977	-0.022689
	0.236371	0.383876		0.130697	-0.024038
	0.238048	0.383558		0.131624	-0.024648
	0.239724	0.384975		0.13255	-0.024833
	0.2414	0.394454		0.133477	-0.027221
	0.243077	0.409253		0.134404	-0.0297
	0.244753	0.424668		0.135331	-0.027784
	0.24643	0.4421		0.136258	-0.024647
	0.248106	0.46277		0.137185	-0.023007
	0.249782	0.473262		0.138112	-0.019894
	0.251459	0.484389		0.139039	-0.017736
	0.253135	0.492466		0.139966	-0.016481
	0.254812	0.480136		0.140893	-0.016718
	0.256488	0.461575		0.14182	-0.016117
	0.258164	0.442782		0.142747	-0.018294
	0.259841	0.421471		0.143674	-0.020333
	0.261517	0.399435		0.1446	-0.021223
	0.263193	0.399019		0.145527	-0.023507
	0.26487	0.40079		0.146454	-0.023628
	0.266546	0.403162		0.147381	-0.024027
	0.268223	0.404547		0.148308	-0.024913
	0.269899	0.402982		0.149235	-0.026975
	0.271575	0.401464		0.150162	-0.027044
	0.273252	0.399438		0.151089	-0.026195
	0.274928	0.394986		0.152016	-0.025094
	0.276605	0.397198		0.152943	-0.021766
	0.278281	0.400403		0.15387	-0.017078
	0.279957	0.410106		0.154797	-0.013653
	0.281634	0.420914		0.155724	-0.010317
	0.28331	0.43684		0.156651	-0.0065
	0.284987	0.452906		0.157577	-0.002807
	0.286663	0.468477		0.158504	0.002483
	0.288339	0.474575		0.159431	0.005548
	0.290016	0.472761		0.160358	0.008644
	0.291692	0.465062		0.161285	0.010699
	0.293369	0.451525		0.162212	0.01302
	0.295045	0.438103		0.163139	0.016225
	0.296721	0.428268		0.164066	0.022364
	0.298398	0.427903		0.164993	0.025357
	0.300074	0.435828		0.16592	0.028869
	0.301751	0.442058		0.166847	0.029935
	0.303427	0.450769		0.167774	0.030584
	0.305103	0.456188		0.168701	0.031589
	0.30678	0.460135		0.169628	0.034417
	0.308456	0.457585		0.170554	0.037566
	0.310132	0.45602		0.171481	0.040223
	0.311809	0.451186		0.172408	0.042964
	0.313485	0.445512		0.173335	0.046978
	0.315162	0.437501		0.174262	0.047409
	0.316838	0.433176		0.175189	0.048279
	0.318514	0.429961		0.176116	0.052038
	0.320191	0.423817		0.177043	0.053429
	0.321867	0.421292		0.17797	0.056769
	0.323544	0.421791		0.178897	0.061054
	0.32522	0.422645		0.179824	0.061786
	0.326896	0.424814		0.180751	0.064252
	0.328573	0.428218		0.181678	0.06586
	0.330249	0.437884		0.182604	0.065994
	0.331926	0.448849		0.183531	0.065371
	0.333602	0.458083		0.184458	0.063578
	0.335278	0.464908		0.185385	0.064523
	0.336955	0.46817		0.186312	0.065055
	0.338631	0.468219		0.187239	0.065742
	0.340308	0.467173		0.188166	0.065758
	0.341984	0.4616		0.189093	0.064641
	0.34366	0.456094		0.19002	0.064435
	0.345337	0.449362		0.190947	0.064608
	0.347013	0.446031		0.191874	0.064846
	0.348689	0.438206		0.192801	0.067538
	0.350366	0.436283		0.193728	0.069737
	0.352042	0.434151		0.194655	0.071914
	0.353719	0.428446		0.195581	0.077913
	0.355395	0.427621		0.196508	0.07994
	0.357071	0.427725		0.197435	0.084398
	0.358748	0.426711		0.198362	0.086557
	0.360424	0.42503		0.199289	0.089907
	0.362101	0.422752		0.200216	0.091798
	0.363777	0.418971		0.201143	0.092072
	0.365453	0.415886		0.20207	0.091611
	0.36713	0.410354		0.202997	0.090535
	0.368806	0.411427		0.203924	0.088824
	0.370483	0.413987		0.204851	0.086001
	0.372159	0.413312		0.205778	0.083303
	0.373835	0.414012		0.206705	0.079543
	0.375512	0.414014		0.207631	0.075697
	0.377188	0.411347		0.208558	0.072773
	0.378865	0.408853		0.209485	0.070169
	0.380541	0.406242		0.210412	0.069968
	0.382217	0.405573		0.211339	0.071052
	0.383894	0.4145		0.212266	0.073659
	0.38557	0.437858		0.213193	0.075695
	0.387246	0.485368		0.21412	0.080138
	0.388923	0.521551		0.215047	0.082181
	0.390599	0.533961		0.215974	0.08635
	0.392276	0.5307		0.216901	0.092145
	0.393952	0.50039		0.217828	0.096487
	0.395628	0.455674		0.218755	0.100669
	0.397305	0.42104		0.219682	0.104661
	0.398981	0.408589		0.220608	0.105041
	0.400658	0.402769		0.221535	0.105624
	0.402334	0.401362		0.222462	0.107919
	0.40401	0.396831		0.223389	0.10811
	0.405687	0.39204		0.224316	0.108261
	0.407363	0.391963		0.225243	0.106767
	0.40904	0.392134		0.22617	0.105876
	0.410716	0.393309		0.227097	0.104788
	0.412392	0.395583		0.228024	0.104329
	0.414069	0.398013		0.228951	0.103672
	0.415745	0.400923		0.229878	0.102421
	0.417422	0.398872		0.230805	0.10573
	0.419098	0.3956		0.231732	0.109971
	0.420774	0.39384		0.232658	0.11307
	0.422451	0.393395		0.233585	0.112858
	0.424127	0.388946		0.234512	0.113515
	0.425803	0.388425		0.235439	0.117639
	0.42748	0.387927		0.236366	0.121503
	0.429156	0.388502		0.237293	0.127523
	0.430833	0.387292		0.23822	0.130909
	0.432509	0.387034		0.239147	0.138366
	0.434185	0.383684		0.240074	0.144398
	0.435862	0.380599		0.241001	0.147574
	0.437538	0.375802		0.241928	0.150501
	0.439215	0.377893		0.242855	0.151515
	0.440891	0.376314		0.243782	0.151282
	0.442567	0.375261		0.244709	0.151575
	0.444244	0.380738		0.245635	0.150439
	0.44592	0.381351		0.246562	0.147892
	0.447597	0.379336		0.247489	0.14431
	0.449273	0.380782		0.248416	0.139283
	0.450949	0.383037		0.249343	0.135244
	0.452626	0.381724		0.25027	0.128851
	0.454302	0.379113		0.251197	0.123199
	0.455979	0.380549		0.252124	0.115149
	0.457655	0.378399		0.253051	0.111527
	0.459331	0.376924		0.253978	0.110519
	0.461008	0.377469		0.254905	0.110528
	0.462684	0.380693		0.255832	0.112246
	0.464361	0.377046		0.256759	0.112891
	0.466037	0.372407		0.257686	0.115742
	0.467713	0.372557		0.258612	0.114053
	0.46939	0.368778		0.259539	0.115295
	0.471066	0.369022		0.260466	0.117286
	0.472742	0.364481		0.261393	0.117303
	0.474419	0.365698		0.26232	0.118639
	0.476095	0.365586		0.263247	0.122684
	0.477772	0.369412		0.264174	0.124397
	0.479448	0.373502		0.265101	0.122365
	0.481124	0.381855		0.266028	0.119547
	0.482801	0.385659		0.266955	0.120503
	0.484477	0.387973		0.267882	0.121747
	0.486154	0.388525		0.268809	0.126794
	0.48783	0.384838		0.269736	0.12981
	0.489506	0.383998		0.270662	0.129935
	0.491183	0.381537		0.271589	0.129561
	0.492859	0.375942		0.272516	0.131202
	0.494536	0.368909		0.273443	0.129487
	0.496212	0.363272		0.27437	0.131766
	0.497888	0.356582		0.275297	0.132485
	0.499565	0.355567		0.276224	0.136049
	0.501241	0.354744		0.277151	0.134897
	0.502918	0.355146		0.278078	0.132977
	0.504594	0.360357		0.279005	0.129563
	0.50627	0.365685		0.279932	0.128283
	0.507947	0.366756		0.280859	0.124317
	0.509623	0.367351		0.281786	0.124262
	0.511299	0.367987		0.282713	0.12471
	0.512976	0.367267		0.283639	0.121923
	0.514652	0.361856		0.284566	0.120985
	0.516329	0.361001		0.285493	0.120342
	0.518005	0.364877		0.28642	0.119201
	0.519681	0.367706		0.287347	0.118311
	0.521358	0.370328		0.288274	0.116371
	0.523034	0.3706		0.289201	0.112927
	0.524711	0.367851		0.290128	0.111496
	0.526387	0.363261		0.291055	0.108832
	0.528063	0.357587		0.291982	0.107977
	0.52974	0.356577		0.292909	0.10878
	0.531416	0.354393		0.293836	0.108416
	0.533093	0.352338		0.294763	0.108147
	0.534769	0.349356		0.295689	0.103633
	0.536445	0.346121		0.296616	0.101391
	0.538122	0.347679		0.297543	0.102607
	0.539798	0.348272		0.29847	0.104168
	0.541475	0.348219		0.299397	0.106526
	0.543151	0.348591		0.300324	0.107726
	0.544827	0.352303		0.301251	0.108226
	0.546504	0.350841		0.302178	0.109182
	0.54818	0.349445		0.303105	0.111014
	0.549856	0.349067		0.304032	0.108566
	0.551533	0.348002		0.304959	0.109605
	0.553209	0.342538		0.305886	0.112893
	0.554886	0.340573		0.306813	0.113647
	0.556562	0.340982		0.30774	0.115476
	0.558238	0.341453		0.308666	0.115651
	0.559915	0.346746		0.309593	0.114137
	0.561591	0.348739		0.31052	0.112918
	0.563268	0.345651		0.311447	0.112485
	0.564944	0.345847		0.312374	0.113311
	0.56662	0.34413		0.313301	0.110119
	0.568297	0.344803		0.314228	0.107605
	0.569973	0.352206		0.315155	0.107576
	0.57165	0.358768		0.316082	0.106382
	0.573326	0.361764		0.317009	0.106504
	0.575002	0.366067		0.317936	0.104041
	0.576679	0.368342		0.318863	0.100598
	0.578355	0.367665		0.31979	0.097341
	0.580032	0.367349		0.320717	0.095116
	0.581708	0.363355		0.321643	0.09384
	0.583384	0.36636		0.32257	0.095381
	0.585061	0.363785		0.323497	0.094532
	0.586737	0.362835		0.324424	0.09816
	0.588413	0.359293		0.325351	0.099098
	0.59009	0.355075		0.326278	0.099315
	0.591766	0.351758		0.327205	0.100519
	0.593443	0.349864		0.328132	0.101637
	0.595119	0.34949		0.329059	0.104586
	0.596795	0.349959		0.329986	0.108281
	0.598472	0.351925		0.330913	0.110306
	0.600148	0.354286		0.33184	0.113251
	0.601825	0.359259		0.332767	0.114837
	0.603501	0.362745		0.333693	0.114806
	0.605177	0.363852		0.33462	0.113428
	0.606854	0.363354		0.335547	0.109578
	0.60853	0.37063		0.336474	0.11024
	0.610207	0.372472		0.337401	0.10931
	0.611883	0.371199		0.338328	0.106775
	0.613559	0.375187		0.339255	0.105272
	0.615236	0.375381		0.340182	0.104329
	0.616912	0.366111		0.341109	0.100997
	0.618589	0.361572		0.342036	0.096732
	0.620265	0.354971		0.342963	0.094057
	0.621941	0.345443		0.34389	0.094917
	0.623618	0.340679		0.344817	0.094774
	0.625294	0.341355		0.345744	0.09604
	0.62697	0.341605		0.34667	0.097321
	0.628647	0.346708		0.347597	0.098165
	0.630323	0.353478		0.348524	0.09864
	0.632	0.356506		0.349451	0.099337
	0.633676	0.356937		0.350378	0.097967
	0.635352	0.357054		0.351305	0.0991
	0.637029	0.353494		0.352232	0.100234
	0.638705	0.346695		0.353159	0.102505
	0.640382	0.34423		0.354086	0.100968
	0.642058	0.340386		0.355013	0.099207
	0.643734	0.3388		0.35594	0.101001
	0.645411	0.335922		0.356867	0.098805
	0.647087	0.340746		0.357794	0.098094
	0.648764	0.344559		0.35872	0.099572
	0.65044	0.345337		0.359647	0.099995
	0.652116	0.352405		0.360574	0.100946
	0.653793	0.357722		0.361501	0.101786
	0.655469	0.358726		0.362428	0.104968
	0.657146	0.360349		0.363355	0.106557
	0.658822	0.359849		0.364282	0.109751
	0.660498	0.355959		0.365209	0.113504
	0.662175	0.353268		0.366136	0.1147
	0.663851	0.35147		0.367063	0.114962
	0.665528	0.346322		0.36799	0.111997
	0.667204	0.345916		0.368917	0.108169
	0.66888	0.345716		0.369844	0.107174
	0.670557	0.346355		0.370771	0.102899
	0.672233	0.349481		0.371697	0.101369
	0.673909	0.346954		0.372624	0.096345
	0.675586	0.344983		0.373551	0.09204
	0.677262	0.345296		0.374478	0.088788
	0.678939	0.343729		0.375405	0.083556
	0.680615	0.342904		0.376332	0.079188
	0.682291	0.34496		0.377259	0.077554
	0.683968	0.347179		0.378186	0.078562
	0.685644	0.343287		0.379113	0.08142
	0.687321	0.33969		0.38004	0.078225
	0.688997	0.337447		0.380967	0.078162
	0.690673	0.336366		0.381894	0.080455
	0.69235	0.335538		0.382821	0.08188
	0.694026	0.33906		0.383747	0.08281
	0.695703	0.34033		0.384674	0.0852
	0.697379	0.343663		0.385601	0.085378
	0.699055	0.344767		0.386528	0.087626
	0.700732	0.345812		0.387455	0.090708
	0.702408	0.34612		0.388382	0.089241
	0.704085	0.345106		0.389309	0.090919
	0.705761	0.339093		0.390236	0.090777
	0.707437	0.33676		0.391163	0.095036
	0.709114	0.337437		0.39209	0.097782
	0.71079	0.337726		0.393017	0.097219
	0.712466	0.340094		0.393944	0.096835
	0.714143	0.343746		0.394871	0.095504
	0.715819	0.343768		0.395798	0.095259
	0.717496	0.341865		0.396724	0.092169
	0.719172	0.338404		0.397651	0.091963
	0.720848	0.334853		0.398578	0.091272
	0.722525	0.334418		0.399505	0.090882
	0.724201	0.338713		0.400432	0.091342
	0.725878	0.342521		0.401359	0.088588
	0.727554	0.347772		0.402286	0.083627
	0.72923	0.350199		0.403213	0.084258
	0.730907	0.352748		0.40414	0.080384
	0.732583	0.355255		0.405067	0.079709
	0.73426	0.352752		0.405994	0.081262
	0.735936	0.352048		0.406921	0.081913
	0.737612	0.353532		0.407848	0.080218
	0.739289	0.349255		0.408774	0.078191
	0.740965	0.345399		0.409701	0.074594
	0.742642	0.346171		0.410628	0.076918
	0.744318	0.346197		0.411555	0.076266
	0.745994	0.343962		0.412482	0.074537
	0.747671	0.342834		0.413409	0.075693
	0.749347	0.336835		0.414336	0.077075
	0.751023	0.340804		0.415263	0.077825
	0.7527	0.342339		0.41619	0.076727
	0.754376	0.344427		0.417117	0.075946
	0.756053	0.349188		0.418044	0.075344
	0.757729	0.355202		0.418971	0.075067
	0.759405	0.356783		0.419898	0.076258
	0.761082	0.358719		0.420825	0.076154
	0.762758	0.356928		0.421751	0.074808
	0.764435	0.357201		0.422678	0.07322
	0.766111	0.354039		0.423605	0.073146
	0.767787	0.350243		0.424532	0.070695
	0.769464	0.349255		0.425459	0.069068
	0.77114	0.349795		0.426386	0.068013
	0.772817	0.350548		0.427313	0.067804
	0.774493	0.346358		0.42824	0.068561
	0.776169	0.344322		0.429167	0.066349
	0.777846	0.343458		0.430094	0.063224
	0.779522	0.337729		0.431021	0.062004
	0.781199	0.336447		0.431948	0.063397
	0.782875	0.335708		0.432875	0.063861
	0.784551	0.337686		0.433802	0.064359
	0.786228	0.338128		0.434728	0.064926
	0.787904	0.341022		0.435655	0.064513
	0.78958	0.343898		0.436582	0.066202
	0.791257	0.34655		0.437509	0.068931
	0.792933	0.348757		0.438436	0.067566
	0.79461	0.349581		0.439363	0.070452
	0.796286	0.34944		0.44029	0.073525
	0.797962	0.349687		0.441217	0.074651
	0.799639	0.345633		0.442144	0.075958
	0.801315	0.341192		0.443071	0.077075
	0.802992	0.342807		0.443998	0.076158
	0.804668	0.340534		0.444925	0.077931
	0.806344	0.339627		0.445852	0.084365
	0.808021	0.340358		0.446778	0.086613
	0.809697	0.340229		0.447705	0.086542
	0.811374	0.341765		0.448632	0.083237
	0.81305	0.340857		0.449559	0.082684
	0.814726	0.340028		0.450486	0.08165
	0.816403	0.342215		0.451413	0.082137
	0.818079	0.345156		0.45234	0.080688
	0.819756	0.346407		0.453267	0.07825
	0.821432	0.349633		0.454194	0.076063
	0.823108	0.346797		0.455121	0.072746
	0.824785	0.343768		0.456048	0.068027
	0.826461	0.343311		0.456975	0.064762
	0.828138	0.338665		0.457902	0.065902
	0.829814	0.337067		0.458829	0.066636
	0.83149	0.337405		0.459755	0.066742
	0.833167	0.335871		0.460682	0.061424
	0.834843	0.334913		0.461609	0.063462
	0.836519	0.337422		0.462536	0.061565
	0.838196	0.342941		0.463463	0.062828
	0.839872	0.345162		0.46439	0.064479
	0.841549	0.349282		0.465317	0.065116
	0.843225	0.35213		0.466244	0.066327
	0.844901	0.349525		0.467171	0.066531
	0.846578	0.344434		0.468098	0.065084
	0.848254	0.343329		0.469025	0.06354
	0.849931	0.340234		0.469952	0.064636
	0.851607	0.336059		0.470879	0.068905
	0.853283	0.338223		0.471805	0.070529
	0.85496	0.339303		0.472732	0.073513
	0.856636	0.342168		0.473659	0.074657
	0.858313	0.340079		0.474586	0.075225
	0.859989	0.338995		0.475513	0.074211
	0.861665	0.340428		0.47644	0.072016
	0.863342	0.340025		0.477367	0.071206
	0.865018	0.340957		0.478294	0.071705
	0.866695	0.341165		0.479221	0.073743
	0.868371	0.341066		0.480148	0.072021
	0.870047	0.337399		0.481075	0.0675
	0.871724	0.337764		0.482002	0.062494
	0.8734	0.339403		0.482929	0.058948
	0.875076	0.338128		0.483856	0.053291
	0.876753	0.342166		0.484782	0.05037
	0.878429	0.343127		0.485709	0.047081
	0.880106	0.344695		0.486636	0.04576
	0.881782	0.338144		0.487563	0.044966
	0.883458	0.337114		0.48849	0.045135
	0.885135	0.335178		0.489417	0.042105
	0.886811	0.33096		0.490344	0.039607
	0.888488	0.328236		0.491271	0.040063
	0.890164	0.333319		0.492198	0.039718
	0.89184	0.335971		0.493125	0.037704
	0.893517	0.337008		0.494052	0.037291
	0.895193	0.341825		0.494979	0.039738
	0.89687	0.345535		0.495906	0.041127
	0.898546	0.347654		0.496832	0.039046
	0.900222	0.342481		0.497759	0.038243
	0.901899	0.343711		0.498686	0.037752
	0.903575	0.345713		0.499613	0.036082
	0.905252	0.342849		0.50054	0.03479
	0.906928	0.338961		0.501467	0.033414
	0.908604	0.342511		0.502394	0.033188
	0.910281	0.339623		0.503321	0.033664
	0.911957	0.340015		0.504248	0.033996
	0.913633	0.341861		0.505175	0.034046
	0.91531	0.346086		0.506102	0.034451
	0.916986	0.345394		0.507029	0.035863
	0.918663	0.343148		0.507956	0.03502
	0.920339	0.341256		0.508883	0.032817
	0.922015	0.339789		0.509809	0.031222
	0.923692	0.339006		0.510736	0.03127
	0.925368	0.341923		0.511663	0.030354
	0.927045	0.342213		0.51259	0.032718
	0.928721	0.343188		0.513517	0.035437
	0.930397	0.341736		0.514444	0.034539
	0.932074	0.341936		0.515371	0.034289
	0.93375	0.341781		0.516298	0.034218
	0.935427	0.340192		0.517225	0.033822
	0.937103	0.339775		0.518152	0.035052
	0.938779	0.33808		0.519079	0.035364
	0.940456	0.335656		0.520006	0.035472
	0.942132	0.332221		0.520933	0.037261
	0.943808	0.332493		0.521859	0.03926
	0.945485	0.335375		0.522786	0.039527
	0.947161	0.336701		0.523713	0.035819
	0.948838	0.34086		0.52464	0.034671
	0.950514	0.345707		0.525567	0.036142
	0.95219	0.349405		0.526494	0.033728
	0.953867	0.347663		0.527421	0.031058
	0.955543	0.348357		0.528348	0.031923
	0.95722	0.348636		0.529275	0.03088
	0.958896	0.348076		0.530202	0.029821
	0.960572	0.346385		0.531129	0.028968
	0.962249	0.34523		0.532056	0.02695
	0.963925	0.347541		0.532983	0.026271
	0.965602	0.346848		0.53391	0.026081
	0.967278	0.346304		0.534836	0.025691
	0.968954	0.345711		0.535763	0.024889
	0.970631	0.346611		0.53669	0.024968
	0.972307	0.345082		0.537617	0.024003
	0.973984	0.344346		0.538544	0.023127
	0.97566	0.342651		0.539471	0.023726
	0.977336	0.344271		0.540398	0.024767
	0.979013	0.347821		0.541325	0.025811
	0.980689	0.349098		0.542252	0.029078
	0.982366	0.349195		0.543179	0.029692
	0.984042	0.349852		0.544106	0.029603
	0.985718	0.348779		0.545033	0.028993
	0.987395	0.348095		0.54596	0.028288
	0.989071	0.347102		0.546887	0.029338
	0.990748	0.345005		0.547813	0.030243
	0.992424	0.346677		0.54874	0.029925
	0.9941	0.347583		0.549667	0.03163
	0.995777	0.344704		0.550594	0.031547
	0.997453	0.344583		0.551521	0.030387
	0.999129	0.342896		0.552448	0.025647
	1.00081	0.341418		0.553375	0.022886
	1.00248	0.342476		0.554302	0.021987
	1.00416	0.344706		0.555229	0.021405
	1.00584	0.343976		0.556156	0.020296
	1.00751	0.345616		0.557083	0.020416
	1.00919	0.34739		0.55801	0.020551
	1.01086	0.349821		0.558937	0.020133
	1.01254	0.35344		0.559863	0.019264
	1.01422	0.355703		0.56079	0.016461
	1.01589	0.352459		0.561717	0.014902
	1.01757	0.353483		0.562644	0.013501
	1.01925	0.350206		0.563571	0.015236
	1.02092	0.348721		0.564498	0.015055
	1.0226	0.345596		0.565425	0.017593
	1.02428	0.34781		0.566352	0.019917
	1.02595	0.348178		0.567279	0.019165
	1.02763	0.346357		0.568206	0.021267
	1.0293	0.345726		0.569133	0.020462
	1.03098	0.347573		0.57006	0.023886
	1.03266	0.344636		0.570987	0.025405
	1.03433	0.345129		0.571913	0.026487
	1.03601	0.347235		0.57284	0.030354
	1.03769	0.34992		0.573767	0.033608
	1.03936	0.349878		0.574694	0.036291
	1.04104	0.348129		0.575621	0.036267
	1.04272	0.353107		0.576548	0.036176
	1.04439	0.349743		0.577475	0.035538
	1.04607	0.348546		0.578402	0.034576
	1.04774	0.345989		0.579329	0.034815
	1.04942	0.345599		0.580256	0.033891
	1.0511	0.344093		0.581183	0.033165
	1.05277	0.343948		0.58211	0.032695
	1.05445	0.34535		0.583037	0.02965
	1.05613	0.346476		0.583964	0.026673
	1.0578	0.349049		0.58489	0.023045
	1.05948	0.347869		0.585817	0.023123
	1.06116	0.350766		0.586744	0.022845
	1.06283	0.352255		0.587671	0.021638
	1.06451	0.351723		0.588598	0.020563
	1.06618	0.35411		0.589525	0.018936
	1.06786	0.357661		0.590452	0.016725
	1.06954	0.358341		0.591379	0.015613
	1.07121	0.354185		0.592306	0.014925
	1.07289	0.355023		0.593233	0.016316
	1.07457	0.354207		0.59416	0.01928
	1.07624	0.349767		0.595087	0.02055
	1.07792	0.345303		0.596014	0.020919
	1.0796	0.344759		0.596941	0.020716
	1.08127	0.344255		0.597867	0.020551
	1.08295	0.343362		0.598794	0.022303
	1.08462	0.347315		0.599721	0.025233
	1.0863	0.349071		0.600648	0.027544
	1.08798	0.348263		0.601575	0.027847
	1.08966	0.346821		0.602502	0.030636
	1.09133	0.344192		0.603429	0.032378
	1.09301	0.343965		0.604356	0.03093
	1.09468	0.344898		0.605283	0.029138
	1.09636	0.345581		0.60621	0.02779
	1.09804	0.34935		0.607137	0.02588
	1.09971	0.34903		0.608064	0.022462
	1.10139	0.353037		0.608991	0.020104
	1.10307	0.353858		0.609917	0.01833
	1.10474	0.353346		0.610844	0.016021
	1.10642	0.353338		0.611771	0.013276
	1.1081	0.354336		0.612698	0.012475
	1.10977	0.350432		0.613625	0.011596
	1.11145	0.351594		0.614552	0.011933
	1.11312	0.35117		0.615479	0.01175
	1.1148	0.35089		0.616406	0.012592
	1.11648	0.350265		0.617333	0.013845
	1.11815	0.347109		0.61826	0.015898
	1.11983	0.344909		0.619187	0.017477
	1.12151	0.34258		0.620114	0.018436
	1.12318	0.346273		0.621041	0.021328
	1.12486	0.347161		0.621968	0.024462
	1.12654	0.350666		0.622894	0.022872
	1.12821	0.35426		0.623821	0.020656
	1.12989	0.357647		0.624748	0.017667
	1.13156	0.354265		0.625675	0.01692
	1.13324	0.350653		0.626602	0.016123
	1.13492	0.353382		0.627529	0.013862
	1.13659	0.349965		0.628456	0.009749
	1.13827	0.348006		0.629383	0.011371
	1.13995	0.349408		0.63031	0.013442
	1.14162	0.352652		0.631237	0.012036
	1.1433	0.352006		0.632164	0.010652
	1.14498	0.353805		0.633091	0.011425
	1.14665	0.354631		0.634018	0.011819
	1.14833	0.355555		0.634944	0.014467
	1.15	0.356448		0.635871	0.015305
	1.15168	0.356137		0.636798	0.016307
	1.15336	0.352756		0.637725	0.016983
	1.15503	0.354184		0.638652	0.016689
	1.15671	0.355284		0.639579	0.018039
	1.15839	0.354258		0.640506	0.017944
	1.16006	0.355685		0.641433	0.019933
	1.16174	0.355652		0.64236	0.019947
	1.16342	0.353805		0.643287	0.021727
	1.16509	0.350386		0.644214	0.020896
	1.16677	0.351482		0.645141	0.02025
	1.16844	0.351902		0.646068	0.022604
	1.17012	0.35394		0.646995	0.021841
	1.1718	0.351595		0.647921	0.021738
	1.17347	0.350606		0.648848	0.023538
	1.17515	0.349453		0.649775	0.021421
	1.17683	0.350777		0.650702	0.020772
	1.1785	0.353868		0.651629	0.020099
	1.18018	0.353962		0.652556	0.018261
	1.18186	0.355339		0.653483	0.016062
	1.18353	0.354162		0.65441	0.016757
	1.18521	0.355633		0.655337	0.016829
	1.18688	0.356668		0.656264	0.017963
	1.18856	0.360348		0.657191	0.019685
	1.19024	0.364571		0.658118	0.018815
	1.19191	0.364637		0.659045	0.019267
	1.19359	0.362384		0.659971	0.020565
	1.19527	0.35699		0.660898	0.021351
	1.19694	0.355771		0.661825	0.021196
	1.19862	0.354463		0.662752	0.021507
	1.2003	0.35405		0.663679	0.021943
	1.20197	0.349745		0.664606	0.021798
	1.20365	0.346018		0.665533	0.022626
	1.20533	0.344479		0.66646	0.02298
	1.207	0.342136		0.667387	0.019101
	1.20868	0.342276		0.668314	0.020131
	1.21036	0.346217		0.669241	0.021262
	1.21203	0.348554		0.670168	0.022185
	1.21371	0.351327		0.671095	0.01977
	1.21538	0.353058		0.672022	0.017153
	1.21706	0.351786		0.672948	0.017029
	1.21874	0.353782		0.673875	0.017722
	1.22041	0.352185		0.674802	0.019189
	1.22209	0.350455		0.675729	0.018272
	1.22377	0.352338		0.676656	0.015579
	1.22544	0.351456		0.677583	0.01388
	1.22712	0.351991		0.67851	0.013522
	1.2288	0.352408		0.679437	0.011653
	1.23047	0.355499		0.680364	0.010474
	1.23215	0.356342		0.681291	0.010254
	1.23382	0.355145		0.682218	0.012076
	1.2355	0.35411		0.683145	0.011747
	1.23718	0.354397		0.684072	0.009339
	1.23885	0.352096		0.684999	0.007794
	1.24053	0.352423		0.685925	0.005585
	1.24221	0.355365		0.686852	0.006412
	1.24388	0.356997		0.687779	0.00476
	1.24556	0.353755		0.688706	0.003531
	1.24724	0.352955		0.689633	0.002667
	1.24891	0.351975		0.69056	0.003771
	1.25059	0.350325		0.691487	0.005384
	1.25226	0.347669		0.692414	0.005563
	1.25394	0.351398		0.693341	0.005516
	1.25562	0.354628		0.694268	0.008229
	1.25729	0.356854		0.695195	0.011316
	1.25897	0.356254		0.696122	0.010368
	1.26065	0.354002		0.697049	0.010418
	1.26232	0.35345		0.697975	0.012914
	1.264	0.346307		0.698902	0.015552
	1.26568	0.346674		0.699829	0.016206
	1.26735	0.348611		0.700756	0.019833
	1.26903	0.347794		0.701683	0.019511
	1.2707	0.349328		0.70261	0.015453
	1.27238	0.35097		0.703537	0.013212
	1.27406	0.350683		0.704464	0.010554
	1.27573	0.35065		0.705391	0.00683
	1.27741	0.351327		0.706318	0.005524
	1.27909	0.352019		0.707245	0.004334
	1.28076	0.352823		0.708172	0.003027
	1.28244	0.352941		0.709099	0.002804
	1.28412	0.353078		0.710026	0.005322
	1.28579	0.352974		0.710952	0.00332
	1.28747	0.352061		0.711879	0.00257
	1.28914	0.351939		0.712806	0.004092
	1.29082	0.350331		0.713733	0.007035
	1.2925	0.353704		0.71466	0.007635
	1.29417	0.35441		0.715587	0.007276
	1.29585	0.352337		0.716514	0.007727
	1.29753	0.351667		0.717441	0.008436
	1.2992	0.352812		0.718368	0.007372
	1.30088	0.347429		0.719295	0.006531
	1.30256	0.347538		0.720222	0.005027
	1.30423	0.350993		0.721149	0.002368
	1.30591	0.352214		0.722076	0.001247
	1.30758	0.353487		0.723002	-0.000983
	1.30926	0.354584		0.723929	-0.002716
	1.31094	0.358421		0.724856	-0.002048
	1.31262	0.363864		0.725783	-0.002245
	1.31429	0.36723		0.72671	-0.001944
	1.31597	0.370343		0.727637	-0.003211
	1.31764	0.37165		0.728564	-0.004246
	1.31932	0.372423		0.729491	-0.004504
	1.321	0.370529		0.730418	-0.002752
	1.32267	0.365922		0.731345	-0.002627
	1.32435	0.363051		0.732272	-0.002655
	1.32603	0.361001		0.733199	0.00031
	1.3277	0.356335		0.734126	-0.001889
	1.32938	0.353622		0.735053	-0.001848
	1.33106	0.354577		0.735979	-0.001885
	1.33273	0.352592		0.736906	-0.004119
	1.33441	0.349603		0.737833	-0.003925
	1.33608	0.353346		0.73876	-0.000556
	1.33776	0.350561		0.739687	0.0025
	1.33944	0.354584		0.740614	9.8e-05
	1.34111	0.357356		0.741541	-0.001332
	1.34279	0.357766		0.742468	-0.003265
	1.34447	0.352995		0.743395	-0.003872
	1.34614	0.355812		0.744322	-0.004328
	1.34782	0.354061		0.745249	-0.005109
	1.34949	0.356884		0.746176	-0.00477
	1.35117	0.35936		0.747103	-0.004256
	1.35285	0.361674		0.748029	-0.003999
	1.35452	0.359994		0.748956	-0.003097
	1.3562	0.355832		0.749883	-0.005485
	1.35788	0.354773		0.75081	-0.003472
	1.35955	0.351858		0.751737	-0.0051
	1.36123	0.350307		0.752664	-0.003138
	1.36291	0.35629		0.753591	-0.001314
	1.36458	0.359351		0.754518	-0.001062
	1.36626	0.358067		0.755445	-0.000515
	1.36794	0.356727		0.756372	-0.000599
	1.36961	0.356777		0.757299	-0.003014
	1.37129	0.353798		0.758226	-0.002388
	1.37296	0.354391		0.759153	-0.003429
	1.37464	0.357611		0.76008	-0.004121
	1.37632	0.358945		0.761006	-0.003695
	1.37799	0.359501		0.761933	-0.005349
	1.37967	0.359129		0.76286	-0.005607
	1.38135	0.357127		0.763787	-0.006007
	1.38302	0.355671		0.764714	-0.005588
	1.3847	0.352492		0.765641	-0.006596
	1.38638	0.352491		0.766568	-0.007055
	1.38805	0.356444		0.767495	-0.00461
	1.38973	0.354369		0.768422	-0.003092
	1.39141	0.354849		0.769349	-0.004195
	1.39308	0.355475		0.770276	-0.005344
	1.39476	0.356088		0.771203	-0.006834
	1.39643	0.356329		0.77213	-0.003686
	1.39811	0.360338		0.773057	-0.004367
	1.39979	0.361017		0.773983	-0.001419
	1.40146	0.360158		0.77491	-0.000457
	1.40314	0.359847		0.775837	0.000472
	1.40482	0.36063		0.776764	0.00157
	1.40649	0.362381		0.777691	0.004312
	1.40817	0.362796		0.778618	0.004088
	1.40985	0.364679		0.779545	0.002042
	1.41152	0.363136		0.780472	0.003181
	1.4132	0.36178		0.781399	0.004179
	1.41488	0.359636		0.782326	0.000613
	1.41655	0.358796		0.783253	0.00162
	1.41823	0.357947		0.78418	0.000809
	1.4199	0.358646		0.785107	-0.000324
	1.42158	0.358135		0.786033	0.001709
	1.42326	0.360438		0.78696	0.003505
	1.42493	0.36215		0.787887	0.003671
	1.42661	0.363639		0.788814	0.003094
	1.42829	0.363659		0.789741	0.003966
	1.42996	0.361431		0.790668	0.005875
	1.43164	0.362861		0.791595	0.005336
	1.43331	0.365425		0.792522	0.008439
	1.43499	0.366674		0.793449	0.009582
	1.43667	0.365882		0.794376	0.007249
	1.43834	0.367865		0.795303	0.007351
	1.44002	0.36858		0.79623	0.005995
	1.4417	0.365281		0.797157	0.003097
	1.44337	0.363552		0.798084	0.001302
	1.44505	0.368466		0.79901	0.000817
	1.44673	0.371115		0.799937	0.00094
	1.4484	0.367448		0.800864	0.002567
	1.45008	0.367717		0.801791	0.001181
	1.45175	0.368098		0.802718	-0.00073
	1.45343	0.368033		0.803645	0.000341
	1.45511	0.367905		0.804572	0.001547
	1.45678	0.367797		0.805499	0.002394
	1.45846	0.368456		0.806426	0.002087
	1.46014	0.368218		0.807353	0.001173
	1.46181	0.365186		0.80828	-0.000309
	1.46349	0.364694		0.809207	0.001461
	1.46517	0.366336		0.810134	0.000798
	1.46684	0.366709		0.81106	-0.000423
	1.46852	0.369505		0.811987	0.000719
	1.4702	0.37036		0.812914	0.001865
	1.47187	0.372579		0.813841	0.001927
	1.47355	0.372682		0.814768	0.001774
	1.47523	0.371974		0.815695	0.002435
	1.4769	0.367819		0.816622	0.004621
	1.47858	0.365266		0.817549	0.005532
	1.48025	0.365233		0.818476	0.006747
	1.48193	0.368071		0.819403	0.006687
	1.48361	0.37109		0.82033	0.006286
	1.48528	0.371996		0.821257	0.005649
	1.48696	0.376372		0.822184	0.00672
	1.48864	0.375477		0.823111	0.005429
	1.49031	0.372035		0.824037	0.004018
	1.49199	0.372812		0.824964	0.003854
	1.49367	0.374722		0.825891	0.001649
	1.49534	0.37663		0.826818	0.002086
	1.49702	0.375812		0.827745	0.003482
	1.49869	0.375969		0.828672	0.003339
	1.50037	0.373614		0.829599	0.001393
	1.50205	0.371476		0.830526	0.002667
	1.50372	0.370768		0.831453	0.005788
	1.5054	0.375266		0.83238	0.004233
	1.50708	0.37494		0.833307	0.00508
	1.50875	0.376074		0.834234	0.005519
	1.51043	0.37584		0.835161	0.002936
	1.51211	0.376205		0.836087	0.001617
	1.51378	0.370257		0.837014	0.002512
	1.51546	0.369551		0.837941	0.001252
	1.51713	0.367795		0.838868	0.001198
	1.51881	0.367938		0.839795	0.001667
	1.52049	0.365418		0.840722	0.002637
	1.52216	0.365441		0.841649	0.001442
	1.52384	0.366448		0.842576	7e-05
	1.52552	0.369392		0.843503	-0.003968
	1.52719	0.368962		0.84443	-0.002951
	1.52887	0.372188		0.845357	-0.00039
	1.53055	0.376128		0.846284	0.001557
	1.53222	0.377161		0.847211	0.003705
	1.5339	0.37448		0.848138	0.005922
	1.53557	0.372137		0.849064	0.007164
	1.53725	0.368707		0.849991	0.007156
	1.53893	0.368909		0.850918	0.009212
	1.5406	0.367263		0.851845	0.007337
	1.54228	0.367442		0.852772	0.006885
	1.54396	0.369206		0.853699	0.006473
	1.54563	0.368929		0.854626	0.005579
	1.54731	0.369967		0.855553	0.005048
	1.54899	0.373455		0.85648	0.001894
	1.55066	0.374578		0.857407	0.001282
	1.55234	0.375005		0.858334	-0.002352
	1.55401	0.376846		0.859261	-0.002042
	1.55569	0.376973		0.860188	-0.002477
	1.55737	0.374544		0.861115	-0.001497
	1.55904	0.375533		0.862041	3e-06
	1.56072	0.379417		0.862968	0.002954
	1.5624	0.383258		0.863895	0.007097
	1.56407	0.379392		0.864822	0.009353
	1.56575	0.375135		0.865749	0.007233
	1.56743	0.373428		0.866676	0.012202
	1.5691	0.371932		0.867603	0.01558
	1.57078	0.369646		0.86853	0.017264
	1.57245	0.370917		0.869457	0.016524
	1.57413	0.376016		0.870384	0.01704
	1.57581	0.376042		0.871311	0.017338
	1.57749	0.371957		0.872238	0.017666
	1.57916	0.375015		0.873165	0.017156
	1.58084	0.372962		0.874091	0.016005
	1.58251	0.368771		0.875018	0.019037
	1.58419	0.372386		0.875945	0.019116
	1.58587	0.373903		0.876872	0.018262
	1.58754	0.376308		0.877799	0.016578
	1.58922	0.374034		0.878726	0.016602
	1.5909	0.375483		0.879653	0.017673
	1.59257	0.371623		0.88058	0.016314
	1.59425	0.369575		0.881507	0.011267
	1.59593	0.369495		0.882434	0.012814
	1.5976	0.371614		0.883361	0.012003
	1.59928	0.37491		0.884288	0.012642
	1.60095	0.378046		0.885215	0.011721
	1.60263	0.376379		0.886142	0.009827
	1.60431	0.373918		0.887068	0.007659
	1.60598	0.372398		0.887995	0.007781
	1.60766	0.371982		0.888922	0.005313
	1.60934	0.370291		0.889849	0.005391
	1.61101	0.372867		0.890776	0.003573
	1.61269	0.372369		0.891703	0.003096
	1.61437	0.371975		0.89263	-0.000583
	1.61604	0.373935		0.893557	-0.005056
	1.61772	0.373317		0.894484	-0.007845
	1.61939	0.37396		0.895411	-0.009922
	1.62107	0.372947		0.896338	-0.012045
	1.62275	0.373865		0.897265	-0.010928
	1.62442	0.37391		0.898192	-0.010791
	1.6261	0.374606		0.899118	-0.010624
	1.62778	0.374212		0.900045	-0.012499
	1.62945	0.375877		0.900972	-0.012992
	1.63113	0.377786		0.901899	-0.014785
	1.63281	0.380333		0.902826	-0.015098
	1.63448	0.381855		0.903753	-0.012734
	1.63616	0.383748		0.90468	-0.012016
	1.63783	0.382592		0.905607	-0.011855
	1.63951	0.382887		0.906534	-0.012822
	1.64119	0.381194		0.907461	-0.014181
	1.64286	0.379187		0.908388	-0.01467
	1.64454	0.374825		0.909315	-0.01424
	1.64622	0.370878		0.910242	-0.015078
	1.64789	0.364423		0.911169	-0.013157
	1.64957	0.3663		0.912095	-0.012255
	1.65125	0.36465		0.913022	-0.00852
	1.65292	0.364381		0.913949	-0.007028
	1.6546	0.365371		0.914876	-0.008155
	1.65627	0.37143		0.915803	-0.009543
	1.65795	0.370066		0.91673	-0.008488
	1.65963	0.371698		0.917657	-0.008643
	1.6613	0.371481		0.918584	-0.008274
	1.66298	0.370405		0.919511	-0.008436
	1.66466	0.366163		0.920438	-0.006898
	1.66633	0.367919		0.921365	-0.007918
	1.66801	0.368609		0.922292	-0.008704
	1.66969	0.367555		0.923219	-0.010997
	1.67136	0.365839		0.924145	-0.011948
	1.67304	0.369141		0.925072	-0.01142
	1.67471	0.369812		0.925999	-0.01048
	1.67639	0.371565		0.926926	-0.007743
	1.67807	0.375418		0.927853	-0.003565
	1.67974	0.37676		0.92878	-0.001271
	1.68142	0.372117		0.929707	-0.000115
	1.6831	0.367796		0.930634	-0.001201
	1.68477	0.367796		0.931561	-0.001602
	1.68645	0.367282		0.932488	0.000954
	1.68813	0.372262		0.933415	0.00051
	1.6898	0.375424		0.934342	0.000689
	1.69148	0.380302		0.935269	-0.000339
	1.69316	0.38279		0.936196	-0.002021
	1.69483	0.38221		0.937122	-0.003983
	1.69651	0.380235		0.938049	-0.009285
	1.69819	0.378472		0.938976	-0.011196
	1.69986	0.380085		0.939903	-0.01351
	1.70154	0.380955		0.94083	-0.012137
	1.70321	0.379939		0.941757	-0.012109
	1.70489	0.38006		0.942684	-0.010817
	1.70657	0.379877		0.943611	-0.010787
	1.70824	0.373927		0.944538	-0.010654
	1.70992	0.370353		0.945465	-0.012586
	1.7116	0.367312		0.946392	-0.01409
	1.71327	0.368844		0.947319	-0.014891
	1.71495	0.371637		0.948246	-0.015614
	1.71663	0.374106		0.949172	-0.015117
	1.7183	0.375582		0.950099	-0.013182
	1.71998	0.380642		0.951026	-0.0121
	1.72165	0.380544		0.951953	-0.01496
	1.72333	0.378363		0.95288	-0.014979
	1.72501	0.379634		0.953807	-0.015323
	1.72668	0.377404		0.954734	-0.016139
	1.72836	0.375787		0.955661	-0.014594
	1.73004	0.377291		0.956588	-0.01151
	1.73171	0.380373		0.957515	-0.011495
	1.73339	0.378531		0.958442	-0.01079
	1.73507	0.382392		0.959369	-0.009712
	1.73674	0.383335		0.960296	-0.011342
	1.73842	0.383751		0.961223	-0.013176
	1.74009	0.383979		0.962149	-0.012054
	1.74177	0.382806		0.963076	-0.010005
	1.74345	0.382744		0.964003	-0.009586
	1.74512	0.381414		0.96493	-0.006076
	1.7468	0.383392		0.965857	-0.006603
	1.74848	0.384481		0.966784	-0.005857
	1.75015	0.385497		0.967711	-0.003242
	1.75183	0.383449		0.968638	-0.003834
	1.75351	0.387349		0.969565	-0.004454
	1.75518	0.383933		0.970492	-0.004643
	1.75686	0.379777		0.971419	-0.003631
	1.75853	0.377885		0.972346	-0.005338
	1.76021	0.378773		0.973273	-0.006994
	1.76189	0.373619		0.9742	-0.005987
	1.76356	0.369905		0.975126	-0.007548
	1.76524	0.368451		0.976053	-0.008401
	1.76692	0.370284		0.97698	-0.009137
	1.76859	0.372267		0.977907	-0.009326
	1.77027	0.375272		0.978834	-0.00867
	1.77195	0.382074		0.979761	-0.00868
	1.77362	0.387379		0.980688	-0.008915
	1.7753	0.387024		0.981615	-0.009449
	1.77697	0.388552		0.982542	-0.007199
	1.77865	0.386004		0.983469	-0.005591
	1.78033	0.381393		0.984396	-0.004859
	1.782	0.378973		0.985323	-0.003494
	1.78368	0.377923		0.98625	-0.003869
	1.78536	0.37474		0.987176	-0.005341
	1.78703	0.373605		0.988103	-0.007886
	1.78871	0.372786		0.98903	-0.009318
	1.79039	0.370803		0.989957	-0.008944
	1.79206	0.370554		0.990884	-0.008968
	1.79374	0.377407		0.991811	-0.006521
	1.79542	0.378449		0.992738	-0.008959
	1.79709	0.383376		0.993665	-0.011599
	1.79877	0.386936		0.994592	-0.012875
	1.80045	0.388916		0.995519	-0.011371
	1.80212	0.390897		0.996446	-0.010987
	1.8038	0.396557		0.997373	-0.013106
	1.80547	0.395661		0.9983	-0.010266
	1.80715	0.391015		0.999227	-0.006839
	1.80883	0.391472		1.00015	-0.007833
	1.8105	0.390993		1.00108	-0.009054
	1.81218	0.391042		1.00201	-0.009764
	1.81386	0.39113		1.00293	-0.010164
	1.81553	0.393281		1.00386	-0.009195
	1.81721	0.393228		1.00479	-0.008485
	1.81889	0.393363		1.00571	-0.009639
	1.82056	0.390061		1.00664	-0.010816
	1.82224	0.390656		1.00757	-0.011836
	1.82391	0.391289		1.0085	-0.0122
	1.82559	0.390665		1.00942	-0.014276
	1.82727	0.389364		1.01035	-0.013067
	1.82894	0.38993		1.01128	-0.013573
	1.83062	0.389558		1.0122	-0.013441
	1.8323	0.388241		1.01313	-0.014679
	1.83397	0.388682		1.01406	-0.016797
	1.83565	0.389974		1.01498	-0.017561
	1.83733	0.392908		1.01591	-0.017113
	1.839	0.391899		1.01684	-0.016331
	1.84068	0.390821		1.01777	-0.016814
	1.84235	0.391724		1.01869	-0.017169
	1.84403	0.393805		1.01962	-0.017536
	1.84571	0.391673		1.02055	-0.019483
	1.84738	0.392216		1.02147	-0.020873
	1.84906	0.391439		1.0224	-0.018864
	1.85074	0.392264		1.02333	-0.020403
	1.85241	0.390945		1.02425	-0.020545
	1.85409	0.389044		1.02518	-0.017424
	1.85577	0.387036		1.02611	-0.017745
	1.85744	0.388048		1.02703	-0.017785
	1.85912	0.38928		1.02796	-0.016223
	1.86079	0.386728		1.02889	-0.014791
	1.86247	0.386305		1.02981	-0.012072
	1.86415	0.387215		1.03074	-0.012895
	1.86582	0.386849		1.03167	-0.008676
	1.8675	0.385749		1.0326	-0.009041
	1.86918	0.386578		1.03352	-0.007712
	1.87085	0.387373		1.03445	-0.006813
	1.87253	0.386871		1.03538	-0.005219
	1.87421	0.385819		1.0363	-0.00415
	1.87588	0.386511		1.03723	-0.004393
	1.87756	0.387387		1.03816	-0.006642
	1.87923	0.389038		1.03908	-0.008481
	1.88091	0.387088		1.04001	-0.010928
	1.88259	0.387266		1.04094	-0.009936
	1.88426	0.384499		1.04187	-0.011469
	1.88594	0.383886		1.04279	-0.011564
	1.88762	0.383092		1.04372	-0.010952
	1.88929	0.379245		1.04465	-0.011693
	1.89097	0.379865		1.04557	-0.012244
	1.89265	0.379659		1.0465	-0.011408
	1.89432	0.379925		1.04743	-0.012352
	1.896	0.382933		1.04835	-0.01102
	1.89768	0.385661		1.04928	-0.008685
	1.89935	0.384369		1.05021	-0.007135
	1.90103	0.38354		1.05113	-0.006073
	1.90271	0.383038		1.05206	-0.005333
	1.90438	0.382828		1.05299	-0.004306
	1.90606	0.382589		1.05391	-0.004963
	1.90773	0.384563		1.05484	-0.005136
	1.90941	0.387637		1.05577	-0.005695
	1.91109	0.38695		1.0567	-0.008999
	1.91276	0.385217		1.05762	-0.00841
	1.91444	0.384527		1.05855	-0.007314
	1.91612	0.381202		1.05948	-0.004068
	1.91779	0.380129		1.0604	-0.003427
	1.91947	0.385037		1.06133	-0.003336
	1.92115	0.387519		1.06226	-0.003483
	1.92282	0.389419		1.06318	-0.006926
	1.9245	0.390976		1.06411	-0.007185
	1.92617	0.388193		1.06504	-0.00837
	1.92785	0.385284		1.06597	-0.00971
	1.92953	0.384066		1.06689	-0.010324
	1.9312	0.385573		1.06782	-0.011759
	1.93288	0.38807		1.06875	-0.013982
	1.93456	0.390295		1.06967	-0.016
	1.93623	0.394458		1.0706	-0.016984
	1.93791	0.390595		1.07153	-0.018369
	1.93958	0.38968		1.07245	-0.020214
	1.94126	0.390171		1.07338	-0.01798
	1.94294	0.392485		1.07431	-0.014574
	1.94461	0.392992		1.07523	-0.013767
	1.94629	0.395401		1.07616	-0.012424
	1.94797	0.396758		1.07709	-0.009366
	1.94964	0.395699		1.07801	-0.005895
	1.95132	0.395575		1.07894	-0.004583
	1.953	0.394412		1.07987	-0.005684
	1.95467	0.396195		1.0808	-0.005751
	1.95635	0.39479		1.08172	-0.00536
	1.95802	0.393097		1.08265	-0.005398
	1.9597	0.392217		1.08358	-0.006987
	1.96138	0.394774		1.0845	-0.007781
	1.96305	0.393329		1.08543	-0.007121
	1.96473	0.395613		1.08636	-0.00521
	1.96641	0.396027		1.08729	-0.008234
	1.96808	0.396707		1.08821	-0.010517
	1.96976	0.394485		1.08914	-0.009729
	1.97144	0.395131		1.09007	-0.009585
	1.97311	0.393061		1.09099	-0.012882
	1.97479	0.395024		1.09192	-0.013806
	1.97647	0.40009		1.09285	-0.012702
	1.97814	0.400537		1.09377	-0.012072
	1.97982	0.399423		1.0947	-0.011425
	1.9815	0.401805		1.09563	-0.012821
	1.98317	0.397502		1.09655	-0.010759
	1.98485	0.394108		1.09748	-0.007642
	1.98652	0.392794		1.09841	-0.007511
	1.9882	0.394776		1.09933	-0.00915
	1.98988	0.394695		1.10026	-0.010635
	1.99155	0.393877		1.10119	-0.011162
	1.99323	0.395362		1.10211	-0.011586
	1.99491	0.396217		1.10304	-0.010317
	1.99658	0.398625		1.10397	-0.010637
	1.99826	0.398664		1.1049	-0.013314
	1.99994	0.394681		1.10582	-0.014888
	2.00161	0.389973		1.10675	-0.018205
	2.00329	0.388745		1.10768	-0.022115
	2.00496	0.387974		1.1086	-0.020862
	2.00664	0.389053		1.10953	-0.018714
	2.00832	0.391147		1.11046	-0.016778
	2.00999	0.395085		1.11139	-0.016302
	2.01167	0.397189		1.11231	-0.015953
	2.01335	0.39988		1.11324	-0.015822
	2.01502	0.40099		1.11417	-0.015941
	2.0167	0.401468		1.11509	-0.013663
	2.01838	0.3989		1.11602	-0.014929
	2.02005	0.399622		1.11695	-0.015059
	2.02173	0.401402		1.11787	-0.013427
	2.0234	0.400863		1.1188	-0.011664
	2.02508	0.400145		1.11973	-0.011301
	2.02676	0.398578		1.12065	-0.010901
	2.02843	0.400597		1.12158	-0.011059
	2.03011	0.401295		1.12251	-0.009663
	2.03179	0.403006		1.12343	-0.010063
	2.03346	0.403182		1.12436	-0.009646
	2.03514	0.405907		1.12529	-0.009272
	2.03682	0.408142		1.12621	-0.00893
	2.03849	0.405582		1.12714	-0.008463
	2.04017	0.404339		1.12807	-0.007858
	2.04184	0.398896		1.129	-0.010998
	2.04352	0.397462		1.12992	-0.012845
	2.0452	0.396005		1.13085	-0.011456
	2.04687	0.397571		1.13178	-0.011725
	2.04855	0.39815		1.1327	-0.009432
	2.05023	0.402228		1.13363	-0.009703
	2.0519	0.404344		1.13456	-0.010983
	2.05358	0.405414		1.13549	-0.011863
	2.05526	0.407279		1.13641	-0.013077
	2.05693	0.405936		1.13734	-0.012192
	2.05861	0.403085		1.13827	-0.013999
	2.06028	0.401632		1.13919	-0.013646
	2.06196	0.399803		1.14012	-0.012099
	2.06364	0.399971		1.14105	-0.014182
	2.06532	0.403221		1.14197	-0.014935
	2.06699	0.403997		1.1429	-0.014009
	2.06867	0.405733		1.14383	-0.011476
	2.07034	0.40677		1.14475	-0.011262
	2.07202	0.405881		1.14568	-0.010365
	2.0737	0.408333		1.14661	-0.008298
	2.07537	0.408696		1.14753	-0.008725
	2.07705	0.412145		1.14846	-0.007096
	2.07873	0.415551		1.14939	-0.003954
	2.0804	0.414872		1.15032	-0.002901
	2.08208	0.413231		1.15124	-0.003197
	2.08376	0.41244		1.15217	-0.003021
	2.08543	0.410462		1.1531	-0.002265
	2.08711	0.407943		1.15402	-0.004982
	2.08878	0.408644		1.15495	-0.003755
	2.09046	0.405169		1.15588	-0.005204
	2.09214	0.402223		1.1568	-0.007534
	2.09381	0.402266		1.15773	-0.005689
	2.09549	0.401483		1.15866	-0.005516
	2.09717	0.403665		1.15959	-0.00822
	2.09884	0.404848		1.16051	-0.011473
	2.10052	0.408029		1.16144	-0.013396
	2.1022	0.4078		1.16237	-0.013587
	2.10387	0.408641		1.16329	-0.012626
	2.10555	0.408003		1.16422	-0.014466
	2.10722	0.406445		1.16515	-0.01474
	2.1089	0.403508		1.16607	-0.013963
	2.11058	0.403698		1.167	-0.012525
	2.11225	0.40095		1.16793	-0.011649
	2.11393	0.402402		1.16885	-0.012077
	2.11561	0.403325		1.16978	-0.009263
	2.11728	0.398972		1.17071	-0.00712
	2.11896	0.399847		1.17163	-0.005369
	2.12064	0.400993		1.17256	-0.001371
	2.12231	0.40108		1.17349	-0.001794
	2.12399	0.405194		1.17442	-0.000469
	2.12567	0.406187		1.17534	0.000346
	2.12734	0.405198		1.17627	-0.000465
	2.12902	0.40555		1.1772	-0.002895
	2.13069	0.405121		1.17812	-0.005241
	2.13237	0.408867		1.17905	-0.007385
	2.13405	0.407163		1.17998	-0.010405
	2.13572	0.407723		1.1809	-0.009161
	2.1374	0.408376		1.18183	-0.009021
	2.13908	0.407405		1.18276	-0.010246
	2.14075	0.406146		1.18369	-0.010416
	2.14243	0.406049		1.18461	-0.013254
	2.14411	0.401589		1.18554	-0.014168
	2.14578	0.399815		1.18647	-0.016856
	2.14746	0.401035		1.18739	-0.014884
	2.14913	0.401643		1.18832	-0.012157
	2.15081	0.403552		1.18925	-0.012677
	2.15249	0.405617		1.19017	-0.013278
	2.15416	0.407676		1.1911	-0.018005
	2.15584	0.406219		1.19203	-0.021356
	2.15752	0.405896		1.19295	-0.021199
	2.15919	0.40586		1.19388	-0.020727
	2.16087	0.407417		1.19481	-0.017404
	2.16255	0.405545		1.19573	-0.014842
	2.16422	0.407969		1.19666	-0.015655
	2.1659	0.407387		1.19759	-0.014263
	2.16757	0.409806		1.19852	-0.015953
	2.16925	0.412557		1.19944	-0.01607
	2.17093	0.416012		1.20037	-0.01499
	2.1726	0.418332		1.2013	-0.010293
	2.17428	0.418834		1.20222	-0.006317
	2.17596	0.420092		1.20315	-0.007988
	2.17763	0.417899		1.20408	-0.007185
	2.17931	0.415475		1.205	-0.00938
	2.18099	0.415337		1.20593	-0.008639
	2.18266	0.417774		1.20686	-0.009353
	2.18434	0.41941		1.20779	-0.010051
	2.18601	0.421032		1.20871	-0.00623
	2.18769	0.42018		1.20964	-0.003248
	2.18937	0.420546		1.21057	-0.003181
	2.19104	0.417897		1.21149	-0.006319
	2.19272	0.41709		1.21242	-0.005854
	2.1944	0.41358		1.21335	-0.005116
	2.19607	0.413804		1.21427	-0.006064
	2.19775	0.413139		1.2152	-0.005046
	2.19943	0.413748		1.21613	-0.002474
	2.2011	0.414323		1.21705	-0.004505
	2.20278	0.415627		1.21798	-0.004886
	2.20445	0.415146		1.21891	-0.007208
	2.20613	0.413927		1.21984	-0.009791
	2.20781	0.410524		1.22076	-0.011714
	2.20948	0.408191		1.22169	-0.012316
	2.21116	0.408133		1.22262	-0.011643
	2.21284	0.408651		1.22354	-0.011154
	2.21451	0.410019		1.22447	-0.012439
	2.21619	0.413449		1.2254	-0.013117
	2.21787	0.409882		1.22632	-0.014892
	2.21954	0.406958		1.22725	-0.012997
	2.22122	0.406303		1.22818	-0.011274
	2.22289	0.409161		1.2291	-0.009616
	2.22457	0.408262		1.23003	-0.008441
	2.22625	0.410973		1.23096	-0.008376
	2.22792	0.415159		1.23188	-0.008325
	2.2296	0.415954		1.23281	-0.007758
	2.23128	0.417336		1.23374	-0.008126
	2.23295	0.419633		1.23467	-0.006207
	2.23463	0.419399		1.23559	-0.004593
	2.23631	0.417447		1.23652	-0.004642
	2.23798	0.41761		1.23745	-0.003027
	2.23966	0.415632		1.23837	-0.004378
	2.24134	0.414463		1.2393	-0.001735
	2.24301	0.416122		1.24023	-0.000762
	2.24469	0.414086		1.24115	0.000697
	2.24636	0.410312		1.24208	-0.000219
	2.24804	0.411081		1.24301	0.001315
	2.24972	0.413134		1.24394	0.000751
	2.25139	0.412104		1.24486	-0.001389
	2.25307	0.413076		1.24579	-0.002875
	2.25475	0.416496		1.24672	-0.003783
	2.25642	0.419129		1.24764	-0.006725
	2.2581	0.422164		1.24857	-0.007604
	2.25978	0.427705		1.2495	-0.010067
	2.26145	0.429436		1.25042	-0.013067
	2.26313	0.424583		1.25135	-0.015655
	2.2648	0.420722		1.25228	-0.01341
	2.26648	0.42107		1.2532	-0.013609
	2.26816	0.416729		1.25413	-0.016095
	2.26983	0.417722		1.25506	-0.014421
	2.27151	0.41753		1.25598	-0.017079
	2.27319	0.420296		1.25691	-0.01649
	2.27486	0.415867		1.25784	-0.014795
	2.27654	0.414721		1.25877	-0.015003
	2.27822	0.412286		1.25969	-0.014288
	2.27989	0.415578		1.26062	-0.01268
	2.28157	0.412401		1.26155	-0.01048
	2.28325	0.413812		1.26247	-0.009542
	2.28492	0.416294		1.2634	-0.012332
	2.2866	0.417861		1.26433	-0.011511
	2.28828	0.417491		1.26525	-0.010503
	2.28995	0.417289		1.26618	-0.009111
	2.29163	0.41712		1.26711	-0.007172
	2.2933	0.415541		1.26804	-0.004966
	2.29498	0.414464		1.26896	-0.004256
	2.29666	0.418447		1.26989	-0.003053
	2.29833	0.421653		1.27082	-0.006159
	2.30001	0.424557		1.27174	-0.004105
	2.30169	0.425515		1.27267	-0.005698
	2.30336	0.422571		1.2736	-0.005414
	2.30504	0.418427		1.27452	-0.006304
	2.30672	0.417037		1.27545	-0.007881
	2.30839	0.422531		1.27638	-0.009483
	2.31007	0.434562		1.2773	-0.011204
	2.31174	0.449402		1.27823	-0.012818
	2.31342	0.467913		1.27916	-0.012161
	2.3151	0.475554		1.28008	-0.015159
	2.31677	0.473168		1.28101	-0.01376
	2.31845	0.461324		1.28194	-0.014554
	2.32013	0.445487		1.28287	-0.015981
	2.3218	0.428892		1.28379	-0.018165
	2.32348	0.420699		1.28472	-0.017794
	2.32516	0.417665		1.28565	-0.016997
	2.32683	0.419642		1.28657	-0.014784
	2.32851	0.424813		1.2875	-0.014181
	2.33018	0.424607		1.28843	-0.011218
	2.33186	0.422115		1.28935	-0.01101
	2.33354	0.423306		1.29028	-0.01014
	2.33521	0.420233		1.29121	-0.010928
	2.33689	0.41416		1.29214	-0.012217
	2.33857	0.410843		1.29306	-0.012605
	2.34024	0.412986		1.29399	-0.011522
	2.34192	0.412944		1.29492	-0.009929
	2.3436	0.41295		1.29584	-0.009971
	2.34527	0.415686		1.29677	-0.009082
	2.34695	0.413575		1.2977	-0.009455
	2.34863	0.411932		1.29862	-0.008438
	2.3503	0.413477		1.29955	-0.00714
	2.35198	0.416107		1.30048	-0.007502
	2.35365	0.419584		1.3014	-0.006414
	2.35533	0.422941		1.30233	-0.004145
	2.35701	0.421828		1.30326	-0.002286
	2.35868	0.419427		1.30418	-0.002647
	2.36036	0.419364		1.30511	-0.001555
	2.36204	0.42239		1.30604	-0.000289
	2.36371	0.426106		1.30697	-0.001166
	2.36539	0.426681		1.30789	-0.00352
	2.36707	0.425637		1.30882	-0.006146
	2.36874	0.426459		1.30975	-0.009717
	2.37042	0.426478		1.31067	-0.009331
	2.37209	0.425583		1.3116	-0.013063
	2.37377	0.425052		1.31253	-0.015099
	2.37545	0.426687		1.31346	-0.013944
	2.37712	0.422805		1.31438	-0.011831
	2.3788	0.421893		1.31531	-0.011869
	2.38048	0.422729		1.31624	-0.01292
	2.38215	0.425782		1.31716	-0.012414
	2.38383	0.4293		1.31809	-0.010067
	2.38551	0.431067		1.31902	-0.005854
	2.38718	0.436045		1.31994	-0.005046
	2.38886	0.435538		1.32087	-0.00446
	2.39053	0.432353		1.3218	-0.003449
	2.39221	0.423827		1.32272	-0.002009
	2.39389	0.418827		1.32365	-0.001946
	2.39556	0.416538		1.32458	-0.005061
	2.39724	0.415173		1.3255	-0.006707
	2.39892	0.412888		1.32643	-0.006244
	2.40059	0.416187		1.32736	-0.005302
	2.40227	0.418074		1.32828	-0.00672
	2.40395	0.421621		1.32921	-0.006803
	2.40562	0.424571		1.33014	-0.010148
	2.4073	0.427933		1.33107	-0.008425
	2.40897	0.429339		1.33199	-0.006945
	2.41065	0.42967		1.33292	-0.007172
	2.41233	0.428204		1.33385	-0.004152
	2.414	0.426991		1.33477	-0.002992
	2.41568	0.429074		1.3357	-0.004478
	2.41736	0.427768		1.33663	-0.002604
	2.41903	0.426229		1.33756	-0.004659
	2.42071	0.426579		1.33848	-0.007566
	2.42239	0.425271		1.33941	-0.006715
	2.42406	0.418161		1.34034	-0.006514
	2.42574	0.421313		1.34126	-0.006119
	2.42741	0.418958		1.34219	-0.007738
	2.42909	0.416189		1.34312	-0.010148
	2.43077	0.418418		1.34404	-0.012089
	2.43244	0.422158		1.34497	-0.013528
	2.43412	0.423284		1.3459	-0.009545
	2.4358	0.428856		1.34682	-0.009049
	2.43747	0.428671		1.34775	-0.00964
	2.43915	0.426094		1.34868	-0.008803
	2.44083	0.425444		1.3496	-0.008334
	2.4425	0.422759		1.35053	-0.007798
	2.44418	0.425916		1.35146	-0.008453
	2.44585	0.429929		1.35238	-0.009447
	2.44753	0.43217		1.35331	-0.009586
	2.44921	0.434062		1.35424	-0.006854
	2.45088	0.431755		1.35517	-0.007092
	2.45256	0.430437		1.35609	-0.009021
	2.45424	0.42534		1.35702	-0.010948
	2.45591	0.423771		1.35795	-0.009818
	2.45759	0.421243		1.35887	-0.008478
	2.45927	0.421357		1.3598	-0.008152
	2.46094	0.421565		1.36073	-0.009896
	2.46262	0.42518		1.36166	-0.012112
	2.4643	0.424532		1.36258	-0.012862
	2.46597	0.426633		1.36351	-0.012316
	2.46765	0.428079		1.36444	-0.013718
	2.46932	0.428911		1.36536	-0.013809
	2.471	0.429682		1.36629	-0.010789
	2.47268	0.433914		1.36722	-0.009383
	2.47435	0.436264		1.36814	-0.008283
	2.47603	0.436873		1.36907	-0.011412
	2.47771	0.436525		1.37	-0.013838
	2.47938	0.435005		1.37092	-0.013701
	2.48106	0.435103		1.37185	-0.012297
	2.48274	0.435737		1.37278	-0.009603
	2.48441	0.436175		1.3737	-0.008433
	2.48609	0.435105		1.37463	-0.007257
	2.48777	0.436376		1.37556	-0.007867
	2.48944	0.43787		1.37648	-0.007623
	2.49112	0.43396		1.37741	-0.007541
	2.4928	0.432673		1.37834	-0.009202
	2.49447	0.435945		1.37927	-0.010775
	2.49615	0.440935		1.38019	-0.006578
	2.49782	0.441618		1.38112	-0.005508
	2.4995	0.44581		1.38205	-0.007222
	2.50118	0.447798		1.38297	-0.009677
	2.50285	0.445594		1.3839	-0.011593
	2.50453	0.441236		1.38483	-0.013014
	2.50621	0.44111		1.38576	-0.012623
	2.50788	0.442373		1.38668	-0.013817
	2.50956	0.439457		1.38761	-0.016105
	2.51124	0.440813		1.38854	-0.017559
	2.51291	0.442109		1.38946	-0.015204
	2.51459	0.438952		1.39039	-0.014309
	2.51626	0.437384		1.39132	-0.013088
	2.51794	0.436256		1.39224	-0.010636
	2.51962	0.435642		1.39317	-0.010357
	2.52129	0.437776		1.3941	-0.007993
	2.52297	0.441911		1.39502	-0.008977
	2.52465	0.441328		1.39595	-0.006466
	2.52632	0.442666		1.39688	-0.005101
	2.528	0.437624		1.3978	-0.004933
	2.52968	0.438608		1.39873	-0.004413
	2.53135	0.437071		1.39966	-0.005154
	2.53303	0.436388		1.40059	-0.006531
	2.5347	0.438624		1.40151	-0.007905
	2.53638	0.439958		1.40244	-0.008758
	2.53806	0.439687		1.40337	-0.010996
	2.53973	0.441865		1.40429	-0.011662
	2.54141	0.442257		1.40522	-0.012562
	2.54309	0.441493		1.40615	-0.012846
	2.54476	0.440511		1.40707	-0.014688
	2.54644	0.437726		1.408	-0.015384
	2.54812	0.433328		1.40893	-0.015557
	2.54979	0.429416		1.40986	-0.016022
	2.55147	0.430914		1.41078	-0.013951
	2.55314	0.434974		1.41171	-0.015022
	2.55482	0.436635		1.41264	-0.015497
	2.5565	0.436179		1.41356	-0.014929
	2.55817	0.439824		1.41449	-0.0142
	2.55985	0.442644		1.41542	-0.012928
	2.56153	0.43931		1.41634	-0.014426
	2.5632	0.439098		1.41727	-0.012236
	2.56488	0.439429		1.4182	-0.0112
	2.56656	0.437586		1.41912	-0.013563
	2.56823	0.436515		1.42005	-0.011466
	2.56991	0.43762		1.42098	-0.011405
	2.57158	0.438107		1.4219	-0.012533
	2.57326	0.440056		1.42283	-0.01131
	2.57494	0.438597		1.42376	-0.010324
	2.57661	0.435071		1.42469	-0.012616
	2.57829	0.431242		1.42561	-0.014187
	2.57997	0.429015		1.42654	-0.01464
	2.58164	0.424652		1.42747	-0.014392
	2.58332	0.428875		1.42839	-0.013446
	2.585	0.434339		1.42932	-0.014564
	2.58667	0.43577		1.43025	-0.014471
	2.58835	0.43745		1.43117	-0.014359
	2.59002	0.436296		1.4321	-0.0111
	2.5917	0.435574		1.43303	-0.008368
	2.59338	0.436187		1.43396	-0.008074
	2.59505	0.436363		1.43488	-0.009428
	2.59673	0.434834		1.43581	-0.007384
	2.59841	0.435259		1.43674	-0.008049
	2.60008	0.434892		1.43766	-0.007867
	2.60176	0.431044		1.43859	-0.010388
	2.60344	0.435088		1.43952	-0.007771
	2.60511	0.435407		1.44044	-0.007261
	2.60679	0.438111		1.44137	-0.008788
	2.60846	0.443424		1.4423	-0.011456
	2.61014	0.441964		1.44322	-0.011906
	2.61182	0.439849		1.44415	-0.014283
	2.61349	0.443865		1.44508	-0.016401
	2.61517	0.440559		1.446	-0.014827
	2.61685	0.436752		1.44693	-0.014615
	2.61852	0.433792		1.44786	-0.013544
	2.6202	0.433063		1.44879	-0.013174
	2.62188	0.433521		1.44971	-0.014921
	2.62355	0.437138		1.45064	-0.01531
	2.62523	0.439787		1.45157	-0.01517
	2.62691	0.44434		1.45249	-0.015008
	2.62858	0.444782		1.45342	-0.012621
	2.63026	0.440436		1.45435	-0.011294
	2.63193	0.439647		1.45527	-0.009158
	2.63361	0.437084		1.4562	-0.008895
	2.63529	0.433965		1.45713	-0.007953
	2.63696	0.432308		1.45806	-0.006845
	2.63864	0.437819		1.45898	-0.007769
	2.64032	0.439118		1.45991	-0.005096
	2.64199	0.442206		1.46084	-0.003156
	2.64367	0.447318		1.46176	-0.002588
	2.64535	0.448426		1.46269	-0.002531
	2.64702	0.447832		1.46362	-0.004466
	2.6487	0.444552		1.46454	-0.006404
	2.65037	0.441428		1.46547	-0.006
	2.65205	0.440694		1.4664	-0.004489
	2.65373	0.440975		1.46732	-0.003391
	2.6554	0.441116		1.46825	-0.003195
	2.65708	0.441486		1.46918	-0.003948
	2.65876	0.440817		1.4701	-0.005744
	2.66043	0.443178		1.47103	-0.007182
	2.66211	0.443006		1.47196	-0.007763
	2.66379	0.436697		1.47289	-0.008318
	2.66546	0.433186		1.47381	-0.007647
	2.66714	0.435073		1.47474	-0.004735
	2.66882	0.434007		1.47567	-0.005955
	2.67049	0.433335		1.47659	-0.005729
	2.67217	0.438596		1.47752	-0.009583
	2.67385	0.440851		1.47845	-0.010597
	2.67552	0.439627		1.47937	-0.009931
	2.6772	0.437459		1.4803	-0.010097
	2.67887	0.437828		1.48123	-0.008434
	2.68055	0.442362		1.48215	-0.007882
	2.68223	0.443385		1.48308	-0.009012
	2.6839	0.44529		1.48401	-0.008227
	2.68558	0.446455		1.48494	-0.010721
	2.68726	0.447194		1.48586	-0.012149
	2.68893	0.449769		1.48679	-0.010576
	2.69061	0.451444		1.48772	-0.011583
	2.69229	0.453192		1.48864	-0.00871
	2.69396	0.456982		1.48957	-0.005305
	2.69564	0.453769		1.4905	-0.005184
	2.69731	0.444316		1.49142	-0.007256
	2.69899	0.442982		1.49235	-0.007039
	2.70067	0.439393		1.49328	-0.007241
	2.70234	0.437784		1.49421	-0.008517
	2.70402	0.436228		1.49513	-0.01042
	2.7057	0.440629		1.49606	-0.009031
	2.70737	0.4402		1.49699	-0.007764
	2.70905	0.443352		1.49791	-0.00683
	2.71073	0.442565		1.49884	-0.008892
	2.7124	0.44666		1.49977	-0.011037
	2.71408	0.44346		1.50069	-0.011029
	2.71576	0.443239		1.50162	-0.010229
	2.71743	0.441511		1.50255	-0.011396
	2.71911	0.448444		1.50347	-0.011682
	2.72078	0.449153		1.5044	-0.010711
	2.72246	0.45108		1.50533	-0.009513
	2.72414	0.451894		1.50625	-0.008246
	2.72581	0.452241		1.50718	-0.009507
	2.72749	0.449559		1.50811	-0.009115
	2.72917	0.447539		1.50904	-0.00933
	2.73084	0.449649		1.50996	-0.010125
	2.73252	0.448413		1.51089	-0.008775
	2.7342	0.44642		1.51182	-0.007738
	2.73587	0.443001		1.51274	-0.006538
	2.73755	0.447973		1.51367	-0.005397
	2.73922	0.447204		1.5146	-0.005389
	2.7409	0.451146		1.51552	-0.004879
	2.74258	0.451709		1.51645	-0.005123
	2.74425	0.451889		1.51738	-0.005395
	2.74593	0.450332		1.51831	-0.006029
	2.74761	0.450166		1.51923	-0.007983
	2.74928	0.44736		1.52016	-0.009389
	2.75096	0.448143		1.52109	-0.011528
	2.75264	0.449421		1.52201	-0.012515
	2.75431	0.450499		1.52294	-0.012618
	2.75599	0.451823		1.52387	-0.014683
	2.75766	0.45023		1.52479	-0.013177
	2.75934	0.448904		1.52572	-0.013606
	2.76102	0.451107		1.52665	-0.014904
	2.76269	0.45585		1.52757	-0.01582
	2.76437	0.450454		1.5285	-0.016753
	2.76605	0.450787		1.52943	-0.015701
	2.76772	0.45055		1.53035	-0.015664
	2.7694	0.446996		1.53128	-0.013514
	2.77108	0.448938		1.53221	-0.010746
	2.77275	0.4504		1.53314	-0.011935
	2.77443	0.451129		1.53406	-0.011492
	2.7761	0.452535		1.53499	-0.011291
	2.77778	0.452507		1.53592	-0.014211
	2.77946	0.452757		1.53684	-0.014768
	2.78113	0.451897		1.53777	-0.014147
	2.78281	0.450057		1.5387	-0.014019
	2.78449	0.448724		1.53963	-0.014381
	2.78616	0.448118		1.54055	-0.014122
	2.78784	0.448288		1.54148	-0.015403
	2.78952	0.447067		1.54241	-0.015574
	2.79119	0.447255		1.54333	-0.01803
	2.79287	0.449978		1.54426	-0.018134
	2.79454	0.451135		1.54519	-0.018772
	2.79622	0.451706		1.54611	-0.016497
	2.7979	0.453697		1.54704	-0.015569
	2.79957	0.452016		1.54797	-0.0144
	2.80125	0.446469		1.54889	-0.013524
	2.80293	0.447634		1.54982	-0.011651
	2.8046	0.449473		1.55075	-0.010536
	2.80628	0.447651		1.55167	-0.009046
	2.80796	0.447816		1.5526	-0.009984
	2.80963	0.451361		1.55353	-0.008465
	2.81131	0.450478		1.55445	-0.005066
	2.81298	0.447802		1.55538	-0.004513
	2.81466	0.444795		1.55631	-0.003298
	2.81634	0.448979		1.55724	-0.002468
	2.81801	0.448813		1.55816	-0.003392
	2.81969	0.447199		1.55909	-0.002453
	2.82137	0.450221		1.56002	-0.000209
	2.82304	0.453302		1.56094	-0.001595
	2.82472	0.452835		1.56187	-0.002315
	2.8264	0.45331		1.5628	-0.002122
	2.82807	0.451729		1.56373	-0.00488
	2.82975	0.454929		1.56465	-0.006979
	2.83143	0.454045		1.56558	-0.008803
	2.8331	0.45629		1.56651	-0.009124
	2.83478	0.460843		1.56743	-0.008671
	2.83645	0.465708		1.56836	-0.006147
	2.83813	0.463853		1.56929	-0.004324
	2.83981	0.464237		1.57021	-0.006339
	2.84148	0.458055		1.57114	-0.006815
	2.84316	0.454847		1.57207	-0.006257
	2.84484	0.449098		1.57299	-0.005484
	2.84651	0.447184		1.57392	-0.000461
	2.84819	0.449474		1.57485	-0.000948
	2.84987	0.451948		1.57577	-0.004149
	2.85154	0.45406		1.5767	-0.002788
	2.85322	0.459844		1.57763	-0.007104
	2.85489	0.463837		1.57855	-0.009286
	2.85657	0.460281		1.57948	-0.011
	2.85825	0.461412		1.58041	-0.014478
	2.85992	0.459652		1.58134	-0.012641
	2.8616	0.456674		1.58226	-0.012206
	2.86328	0.451633		1.58319	-0.013543
	2.86495	0.450775		1.58412	-0.012525
	2.86663	0.450616		1.58504	-0.014452
	2.86831	0.449617		1.58597	-0.013214
	2.86998	0.450246		1.5869	-0.013569
	2.87166	0.449652		1.58783	-0.011043
	2.87333	0.446963		1.58875	-0.010937
	2.87501	0.446019		1.58968	-0.012636
	2.87669	0.44793		1.59061	-0.011836
	2.87837	0.449275		1.59153	-0.01133
	2.88004	0.452764		1.59246	-0.011294
	2.88172	0.455985		1.59339	-0.012367
	2.88339	0.453232		1.59431	-0.013409
	2.88507	0.448345		1.59524	-0.014517
	2.88675	0.443259		1.59617	-0.013379
	2.88842	0.440284		1.59709	-0.013804
	2.8901	0.440397		1.59802	-0.012937
	2.89178	0.446171		1.59895	-0.012088
	2.89345	0.453032		1.59987	-0.009872
	2.89513	0.455884		1.6008	-0.007701
	2.89681	0.454907		1.60173	-0.008968
	2.89848	0.453131		1.60266	-0.010651
	2.90016	0.452276		1.60358	-0.011762
	2.90183	0.447357		1.60451	-0.01071
	2.90351	0.444527		1.60544	-0.007745
	2.90519	0.446775		1.60636	-0.007158
	2.90686	0.451085		1.60729	-0.008917
	2.90854	0.451531		1.60822	-0.009103
	2.91022	0.455061		1.60914	-0.009822
	2.91189	0.458457		1.61007	-0.011889
	2.91357	0.457667		1.611	-0.014145
	2.91525	0.455442		1.61193	-0.013207
	2.91692	0.454482		1.61285	-0.013235
	2.9186	0.453498		1.61378	-0.012149
	2.92027	0.452755		1.61471	-0.0119
	2.92195	0.455116		1.61563	-0.012967
	2.92363	0.455935		1.61656	-0.012831
	2.9253	0.459266		1.61749	-0.012317
	2.92698	0.45975		1.61841	-0.010391
	2.92866	0.460226		1.61934	-0.008471
	2.93033	0.46315		1.62027	-0.004951
	2.93201	0.461979		1.62119	-0.003793
	2.93369	0.465354		1.62212	-0.00515
	2.93536	0.46136		1.62305	-0.005176
	2.93704	0.462099		1.62397	-0.007425
	2.93872	0.458884		1.6249	-0.010245
	2.94039	0.45696		1.62583	-0.008984
	2.94207	0.455133		1.62676	-0.00863
	2.94374	0.453191		1.62768	-0.007353
	2.94542	0.452773		1.62861	-0.010169
	2.9471	0.452457		1.62954	-0.013304
	2.94877	0.456583		1.63046	-0.015662
	2.95045	0.459029		1.63139	-0.014431
	2.95213	0.457109		1.63232	-0.014697
	2.9538	0.459256		1.63324	-0.01427
	2.95548	0.462859		1.63417	-0.012493
	2.95716	0.465166		1.6351	-0.011089
	2.95883	0.467124		1.63603	-0.011575
	2.96051	0.469392		1.63695	-0.012693
	2.96218	0.470575		1.63788	-0.0139
	2.96386	0.465796		1.63881	-0.014133
	2.96554	0.464901		1.63973	-0.012785
	2.96721	0.46598		1.64066	-0.014265
	2.96889	0.464554		1.64159	-0.016075
	2.97057	0.46285		1.64251	-0.015501
	2.97224	0.466167		1.64344	-0.013368
	2.97392	0.466736		1.64437	-0.014924
	2.9756	0.467389		1.64529	-0.014785
	2.97727	0.469478		1.64622	-0.015866
	2.97895	0.471746		1.64715	-0.016931
	2.98062	0.471681		1.64807	-0.016742
	2.9823	0.469612		1.649	-0.015318
	2.98398	0.471739		1.64993	-0.013201
	2.98565	0.467073		1.65086	-0.013383
	2.98733	0.467656		1.65178	-0.013247
	2.98901	0.463974		1.65271	-0.013932
	2.99068	0.462278		1.65364	-0.012973
	2.99236	0.463004		1.65456	-0.013819
	2.99403	0.46099		1.65549	-0.015619
	2.99571	0.462488		1.65642	-0.013454
	2.99739	0.464761		1.65734	-0.013978
	2.99906	0.465224		1.65827	-0.014614
	3.00074	0.459238		1.6592	-0.01833
	3.00242	0.458175		1.66013	-0.018653
	3.00409	0.460559		1.66105	-0.01886
	3.00577	0.461262		1.66198	-0.019171
	3.00745	0.463628		1.66291	-0.01836
	3.00912	0.466503		1.66383	-0.015327
	3.0108	0.471051		1.66476	-0.013999
	3.01248	0.46983		1.66569	-0.011317
	3.01415	0.468631		1.66661	-0.011453
	3.01583	0.465753		1.66754	-0.007857
	3.0175	0.468263		1.66847	-0.008858
	3.01918	0.46377		1.66939	-0.006082
	3.02086	0.461197		1.67032	-0.005444
	3.02253	0.457436		1.67125	-0.003979
	3.02421	0.456204		1.67217	-0.001667
	3.02589	0.456133		1.6731	-0.00429
	3.02756	0.458005		1.67403	-0.009303
	3.02924	0.460228		1.67496	-0.00763
	3.03092	0.459457		1.67588	-0.008546
	3.03259	0.458698		1.67681	-0.009977
	3.03427	0.457479		1.67774	-0.012292
	3.03594	0.45682		1.67866	-0.012533
	3.03762	0.45432		1.67959	-0.013695
	3.0393	0.453824		1.68052	-0.013513
	3.04097	0.457499		1.68144	-0.015946
	3.04265	0.457934		1.68237	-0.01707
	3.04433	0.462606		1.6833	-0.015276
	3.046	0.469536		1.68423	-0.013985
	3.04768	0.471343		1.68515	-0.013368
	3.04936	0.47024		1.68608	-0.012762
	3.05103	0.474432		1.68701	-0.013538
	3.05271	0.473193		1.68793	-0.016324
	3.05439	0.46951		1.68886	-0.016093
	3.05606	0.467254		1.68979	-0.016012
	3.05774	0.470538		1.69071	-0.014343
	3.05941	0.470439		1.69164	-0.014866
	3.06109	0.469189		1.69257	-0.013285
	3.06277	0.470383		1.69349	-0.014877
	3.06444	0.468751		1.69442	-0.01771
	3.06612	0.465216		1.69535	-0.020273
	3.0678	0.460262		1.69627	-0.021249
	3.06947	0.461512		1.6972	-0.020598
	3.07115	0.469925		1.69813	-0.019533
	3.07283	0.47044		1.69906	-0.016032
	3.0745	0.473614		1.69998	-0.014774
	3.07618	0.475444		1.70091	-0.014577
	3.07786	0.474818		1.70184	-0.013815
	3.07953	0.470713		1.70276	-0.014938
	3.08121	0.470517		1.70369	-0.015012
	3.08288	0.467878		1.70462	-0.013565
	3.08456	0.465389		1.70554	-0.011939
	3.08624	0.462187		1.70647	-0.012765
	3.08791	0.458828		1.7074	-0.014065
	3.08959	0.457256		1.70833	-0.01327
	3.09127	0.459008		1.70925	-0.012897
	3.09294	0.459823		1.71018	-0.015964
	3.09462	0.460793		1.71111	-0.014551
	3.0963	0.46538		1.71203	-0.016374
	3.09797	0.468008		1.71296	-0.01751
	3.09965	0.471841		1.71389	-0.016856
	3.10133	0.474259		1.71481	-0.016029
	3.103	0.472977		1.71574	-0.015709
	3.10468	0.470857		1.71667	-0.015167
	3.10635	0.467626		1.71759	-0.014406
	3.10803	0.4636		1.71852	-0.015371
	3.10971	0.464417		1.71945	-0.017899
	3.11138	0.462746		1.72037	-0.017992
	3.11306	0.465331		1.7213	-0.017717
	3.11474	0.466665		1.72223	-0.01739
	3.11641	0.468192		1.72316	-0.016513
	3.11809	0.469922		1.72408	-0.016612
	3.11977	0.468978		1.72501	-0.01843
	3.12144	0.470029		1.72594	-0.020007
	3.12312	0.470392		1.72686	-0.023006
	3.12479	0.470042		1.72779	-0.024294
	3.12647	0.467679		1.72872	-0.02447
	3.12815	0.469555		1.72964	-0.023043
	3.12982	0.468888		1.73057	-0.021913
	3.1315	0.463904		1.7315	-0.024667
	3.13318	0.466804		1.73243	-0.022971
	3.13485	0.466709		1.73335	-0.022536
	3.13653	0.46325		1.73428	-0.023112
	3.13821	0.463223		1.73521	-0.02277
	3.13988	0.461593		1.73613	-0.021314
	3.14156	0.461501		1.73706	-0.018551
	3.14323	0.469397		1.73799	-0.015119
	3.14491	0.474544		1.73891	-0.012899
	3.14659	0.476175		1.73984	-0.007875
	3.14826	0.478402		1.74077	-0.00994
	3.14994	0.478751		1.74169	-0.008483
	3.15162	0.476808		1.74262	-0.007264
	3.15329	0.47451		1.74355	-0.003796
	3.15497	0.472031		1.74447	-0.002813
	3.15665	0.471357		1.7454	0.001399
	3.15832	0.471312		1.74633	0.00343
	3.16	0.471546		1.74726	0.004558
	3.16167	0.470169		1.74818	0.006069
	3.16335	0.471077		1.74911	0.005413
	3.16503	0.469224		1.75004	0.00536
	3.1667	0.469168		1.75096	0.003738
	3.16838	0.464935		1.75189	0.003333
	3.17006	0.464304		1.75282	-1.7e-05
	3.17173	0.463143		1.75374	-0.003648
	3.17341	0.466624		1.75467	-0.006317
	3.17509	0.468959		1.7556	-0.009078
	3.17676	0.472153		1.75652	-0.012494
	3.17844	0.472513		1.75745	-0.016347
	3.18011	0.472218		1.75838	-0.018649
	3.18179	0.476638		1.75931	-0.022059
	3.18347	0.476454		1.76023	-0.024319
	3.18514	0.474217		1.76116	-0.026227
	3.18682	0.474147		1.76209	-0.027547
	3.1885	0.470426		1.76301	-0.027073
	3.19017	0.464682		1.76394	-0.028357
	3.19185	0.46476		1.76487	-0.027927
	3.19353	0.465647		1.7658	-0.026283
	3.1952	0.467873		1.76672	-0.027999
	3.19688	0.47185		1.76765	-0.025994
	3.19855	0.471593		1.76858	-0.026213
	3.20023	0.472248		1.7695	-0.025828
	3.20191	0.4705		1.77043	-0.025766
	3.20358	0.469539		1.77136	-0.025114
	3.20526	0.470863		1.77228	-0.023483
	3.20694	0.471301		1.77321	-0.024618
	3.20861	0.471393		1.77414	-0.020924
	3.21029	0.474241		1.77506	-0.02163
	3.21197	0.470914		1.77599	-0.023055
	3.21364	0.471469		1.77692	-0.023569
	3.21532	0.471799		1.77784	-0.024629
	3.217	0.471981		1.77877	-0.02554
	3.21867	0.475591		1.7797	-0.025947
	3.22035	0.474396		1.78062	-0.026509
	3.22202	0.476507		1.78155	-0.0267
	3.2237	0.480411		1.78248	-0.027208
	3.22538	0.480184		1.78341	-0.025803
	3.22705	0.475175		1.78433	-0.026543
	3.22873	0.47695		1.78526	-0.023397
	3.23041	0.473196		1.78619	-0.020469
	3.23208	0.471061		1.78711	-0.019756
	3.23376	0.473487		1.78804	-0.01817
	3.23544	0.473885		1.78897	-0.016642
	3.23711	0.476547		1.7899	-0.014579
	3.23879	0.477623		1.79082	-0.010496
	3.24046	0.47861		1.79175	-0.01002
	3.24214	0.479072		1.79268	-0.011104
	3.24382	0.481252		1.7936	-0.01171
	3.24549	0.4813		1.79453	-0.011544
	3.24717	0.480012		1.79546	-0.014097
	3.24885	0.478113		1.79638	-0.016198
	3.25052	0.478912		1.79731	-0.017147
	3.2522	0.478196		1.79824	-0.013644
	3.25388	0.48112		1.79916	-0.016683
	3.25555	0.481552		1.80009	-0.018038
	3.25723	0.48252		1.80102	-0.018288
	3.2589	0.485728		1.80194	-0.018436
	3.26058	0.485462		1.80287	-0.01742
	3.26226	0.486064		1.8038	-0.016936
	3.26394	0.485917		1.80472	-0.017273
	3.26561	0.486298		1.80565	-0.016918
	3.26729	0.486504		1.80658	-0.017025
	3.26896	0.486393		1.80751	-0.014772
	3.27064	0.482781		1.80843	-0.015784
	3.27232	0.485742		1.80936	-0.016229
	3.27399	0.486478		1.81029	-0.013939
	3.27567	0.485005		1.81121	-0.013246
	3.27735	0.483216		1.81214	-0.014449
	3.27902	0.483527		1.81307	-0.013839
	3.2807	0.48244		1.814	-0.011826
	3.28238	0.478489		1.81492	-0.01085
	3.28405	0.480395		1.81585	-0.011225
	3.28573	0.482121		1.81678	-0.009243
	3.2874	0.478479		1.8177	-0.008136
	3.28908	0.479119		1.81863	-0.007431
	3.29076	0.480959		1.81956	-0.009223
	3.29243	0.483599		1.82048	-0.010215
	3.29411	0.48665		1.82141	-0.010264
	3.29579	0.488442		1.82234	-0.011384
	3.29746	0.488594		1.82326	-0.012392
	3.29914	0.486005		1.82419	-0.012454
	3.30082	0.482138		1.82512	-0.013357
	3.30249	0.479115		1.82604	-0.014018
	3.30417	0.479383		1.82697	-0.016266
	3.30584	0.48191		1.8279	-0.0163
	3.30752	0.482913		1.82882	-0.016216
	3.3092	0.484342		1.82975	-0.017981
	3.31087	0.484657		1.83068	-0.019381
	3.31255	0.484336		1.83161	-0.018047
	3.31423	0.487119		1.83253	-0.018112
	3.3159	0.486488		1.83346	-0.017582
	3.31758	0.487165		1.83439	-0.017399
	3.31926	0.485407		1.83531	-0.018246
	3.32093	0.483067		1.83624	-0.018563
	3.32261	0.480151		1.83717	-0.019013
	3.32429	0.482062		1.8381	-0.019094
	3.32596	0.484509		1.83902	-0.019091
	3.32764	0.484582		1.83995	-0.016922
	3.32931	0.488768		1.84088	-0.014519
	3.33099	0.488897		1.8418	-0.013902
	3.33267	0.487135		1.84273	-0.012533
	3.33434	0.487134		1.84366	-0.013685
	3.33602	0.489335		1.84458	-0.017032
	3.3377	0.487581		1.84551	-0.01662
	3.33937	0.487085		1.84644	-0.017194
	3.34105	0.487894		1.84736	-0.016868
	3.34273	0.485828		1.84829	-0.016404
	3.3444	0.485745		1.84922	-0.017396
	3.34608	0.485952		1.85014	-0.017447
[truncated: 50,608 more rows]

## Sheet: Supplementary Figure 2c
S. aureus TarGH SDS and Native-PAGE gels
	E. coli expressed S. aureus TarGH Superose6 purification				L. lactis expressed S. aureus TarGH Superose6 purification									E. coli and L. lactis expressed S. aureus TarGH Native-PAGE post-Superose6 purification
	15% SDS-PAGE gel				15% SDS-PAGE gel									4-15% Mini-PROTEAN gel

## Sheet: Supplementary Figure 3f
	Map Model output for E. coli expressed S. aureus TarGH bound to ATPγS
		Resolution (Å)	FSC
		24.9193	0.894951
		20.298	0.894628
		17.8419	0.894917
		16.3589	0.89509
		15.2151	0.894364
		14.3399	0.895194
		13.6673	0.89352
		13.0793	0.891976
		12.5833	0.890765
		12.1637	0.890273
		11.7898	0.890949
		11.4666	0.888919
		11.1725	0.888507
		10.8938	0.886638
		10.6382	0.886043
		10.433	0.883926
		10.2239	0.882595
		10.0529	0.883058
		9.84078	0.880802
		9.67879	0.879668
		9.55412	0.876885
		9.37831	0.876161
		9.25239	0.87387
		9.13092	0.871195
		9.00143	0.867817
		8.88702	0.865904
		8.78638	0.864238
		8.66843	0.863116
		8.56931	0.861049
		8.46959	0.859519
		8.37456	0.857525
		8.30127	0.855622
		8.22109	0.853257
		8.14183	0.851778
		8.06196	0.849143
		7.97359	0.847737
		7.89841	0.846706
		7.83332	0.8445
		7.7705	0.842611
		7.70572	0.840151
		7.64189	0.837736
		7.58496	0.836172
		7.5285	0.834408
		7.46678	0.83338
		7.41928	0.831906
		7.36313	0.830952
		7.29689	0.829079
		7.24517	0.827996
		7.20158	0.825652
		7.15617	0.823156
		7.11232	0.821353
		7.0604	0.816535
		7.017	0.813599
		6.97874	0.811536
		6.93674	0.810424
		6.89889	0.809453
		6.85825	0.807502
		6.80988	0.806572
		6.77372	0.805409
		6.73518	0.803968
		6.69802	0.803484
		6.6523	0.80172
		6.62239	0.801098
		6.59286	0.799821
		6.56346	0.798355
		6.52967	0.79837
		6.49788	0.797988
		6.46419	0.797976
		6.4306	0.797234
		6.40049	0.797843
		6.36699	0.798064
		6.34328	0.797835
		6.31654	0.797755
		6.27985	0.798124
		6.25289	0.797628
		6.22672	0.798317
		6.19781	0.799498
		6.17048	0.801155
		6.14796	0.800293
		6.12232	0.800795
		6.09915	0.800781
		6.07146	0.801411
		6.04645	0.802115
		6.02478	0.80269
		5.99659	0.802869
		5.97618	0.804255
		5.95577	0.805023
		5.93548	0.805618
		5.91705	0.80728
		5.89148	0.807422
		5.86525	0.809722
		5.84383	0.810029
		5.82335	0.811349
		5.79901	0.812094
		5.76952	0.814023
		5.75465	0.814473
		5.74	0.815088
		5.72439	0.817401
		5.70549	0.818962
		5.68721	0.820539
		5.66998	0.821919
		5.6501	0.822975
		5.63191	0.824961
		5.61504	0.82612
		5.59354	0.827945
		5.57663	0.830313
		5.56004	0.83238
		5.53754	0.835396
		5.51963	0.837928
		5.50542	0.840504
		5.49001	0.841868
		5.47549	0.842466
		5.45777	0.845504
		5.44027	0.84773
		5.42582	0.849567
		5.40818	0.851106
		5.39515	0.853775
		5.37794	0.855219
		5.36262	0.855764
		5.35159	0.857877
		5.33914	0.858587
		5.32212	0.861782
		5.3053	0.862856
		5.29296	0.86404
		5.27915	0.865861
		5.26556	0.867805
		5.25101	0.870105
		5.23538	0.871491
		5.22222	0.872611
		5.21029	0.874872
		5.19888	0.875965
		5.18507	0.876857
		5.16805	0.877821
		5.15521	0.879593
		5.14296	0.880782
		5.12866	0.882599
		5.11711	0.883123
		5.1058	0.883808
		5.09179	0.8862
		5.08234	0.886909
		5.07104	0.887866
		5.06007	0.889306
		5.04611	0.890064
		5.03596	0.891364
		5.02573	0.892178
		5.01457	0.892651
		5.00218	0.892874
		4.99029	0.893505
		4.98108	0.893517
		4.96816	0.895971
		4.95442	0.897567
		4.94409	0.897796
		4.9325	0.898909
		4.92244	0.899848
		4.91299	0.901172
		4.90194	0.901402
		4.89137	0.900608
		4.88115	0.901514
		4.87064	0.902021
		4.86283	0.902606
		4.85372	0.903205
		4.84315	0.903174
		4.83148	0.904522
		4.82247	0.904058
		4.81311	0.904694
		4.8018	0.905225
		4.79004	0.905347
		4.78132	0.90487
		4.77064	0.904746
		4.763	0.90507
		4.75439	0.904936
		4.74718	0.904619
		4.73917	0.90526
		4.73023	0.905597
		4.71949	0.90514
		4.71264	0.90582
		4.70288	0.906534
		4.69193	0.906542
		4.68269	0.905875
		4.67334	0.907219
		4.66363	0.906963
		4.65665	0.906768
		4.64764	0.906825
		4.64118	0.906621
		4.6325	0.905908
		4.62403	0.906048
		4.61582	0.906532
		4.60891	0.905893
		4.60037	0.90539
		4.59146	0.904823
		4.58419	0.904432
		4.57614	0.904094
		4.56577	0.904002
		4.55768	0.903911
		4.55139	0.903415
		4.54344	0.90177
		4.5348	0.901609
		4.5278	0.900911
		4.5214	0.900642
		4.51363	0.900811
		4.50561	0.900887
		4.49706	0.900769
		4.49028	0.900386
		4.48475	0.899754
		4.47818	0.899306
		4.47021	0.898821
		4.46217	0.898782
		4.45595	0.898236
		4.44842	0.89804
		4.44138	0.897432
		4.43541	0.896883
		4.42856	0.897037
		4.42193	0.897135
		4.41277	0.896327
		4.40557	0.896115
		4.39905	0.895855
		4.39147	0.895597
		4.38415	0.895716
		4.37754	0.895771
		4.37109	0.895367
		4.36622	0.895199
		4.35941	0.895407
		4.35169	0.894755
		4.34626	0.894061
		4.33874	0.893639
		4.332	0.894208
		4.3263	0.894858
		4.32143	0.894507
		4.31564	0.895083
		4.30916	0.895371
		4.30255	0.894619
		4.29675	0.894476
		4.29043	0.894763
		4.28522	0.894799
		4.27821	0.894892
		4.27153	0.89502
		4.26517	0.895492
		4.26051	0.895822
		4.25594	0.895369
		4.24808	0.894909
		4.24093	0.894754
		4.23454	0.895278
		4.22897	0.895919
		4.22324	0.896135
		4.21741	0.896023
		4.21246	0.895744
		4.20676	0.896289
		4.20075	0.896805
		4.19494	0.897584
		4.18969	0.897996
		4.18405	0.897724
		4.17998	0.898724
		4.17405	0.899671
		4.16918	0.899491
		4.16245	0.899778
		4.158	0.8995
		4.15365	0.899168
		4.14845	0.899878
		4.14228	0.900421
		4.13744	0.900269
		4.13238	0.900335
		4.12515	0.900687
		4.12056	0.900511
		4.11473	0.900305
		4.10901	0.900206
		4.10346	0.900277
		4.09739	0.900215
		4.09269	0.900174
		4.08732	0.900881
		4.082	0.900911
		4.0774	0.901752
		4.07353	0.901557
		4.06937	0.90242
		4.06444	0.902477
		4.05979	0.902074
		4.05503	0.902762
		4.0511	0.903094
		4.04649	0.902683
		4.04265	0.90295
		4.03644	0.903179
		4.03066	0.902791
		4.02647	0.903489
		4.02094	0.903606
		4.01613	0.903407
		4.01127	0.903192
		4.00589	0.904143
		4.00127	0.904366
		3.99674	0.903967
		3.99167	0.904287
		3.98756	0.904526
		3.98324	0.904131
		3.97948	0.904927
		3.97531	0.904416
		3.97047	0.904693
		3.96534	0.903924
		3.96161	0.903956
		3.95745	0.904247
		3.95209	0.903963
		3.94598	0.904151
		3.94236	0.904667
		3.93825	0.904324
		3.93449	0.903952
		3.93127	0.904215
		3.92776	0.904792
		3.92351	0.904949
		3.91848	0.905088
		3.91453	0.90531
		3.9097	0.905519
		3.90505	0.905803
		3.90001	0.905607
		3.89591	0.905952
		3.89089	0.906183
		3.88604	0.906668
		3.88256	0.90626
		3.87896	0.906741
		3.87553	0.906461
		3.87124	0.90675
		3.86688	0.907364
		3.86171	0.907264
		3.85853	0.907053
		3.855	0.907722
		3.8508	0.908063
		3.84803	0.908375
		3.8443	0.909267
		3.84092	0.909627
		3.83725	0.909619
		3.83389	0.909116
		3.83009	0.908779
		3.82534	0.909131
		3.82105	0.908965
		3.81673	0.908111
		3.81261	0.907886
		3.80908	0.907248
		3.80569	0.90685
		3.80215	0.906915
		3.79771	0.906667
		3.79331	0.905949
		3.78946	0.906107
		3.78563	0.905928
		3.78186	0.905751
		3.77897	0.905352
		3.7752	0.905525
		3.77173	0.905293
		3.76717	0.904572
		3.76273	0.905208
		3.75924	0.905408
		3.75572	0.90508
		3.75211	0.90545
		3.74897	0.905477
		3.74562	0.905279
		3.74197	0.905654
		3.73782	0.905161
		3.73508	0.904706
		3.73224	0.904159
		3.72834	0.903616
		3.72428	0.903291
		3.72066	0.902499
		3.71746	0.902196
		3.71395	0.902643
		3.71065	0.902004
		3.7079	0.901747
		3.7049	0.901483
		3.70179	0.901021
		3.69861	0.901545
		3.69566	0.901685
		3.69166	0.902159
		3.68822	0.901665
		3.68487	0.902465
		3.68144	0.902744
		3.67793	0.902328
		3.675	0.902333
		3.67169	0.901892
		3.66734	0.901867
		3.66397	0.901616
		3.6611	0.901155
		3.65747	0.901589
		3.65419	0.90138
		3.65112	0.901514
		3.6477	0.90172
		3.64396	0.901707
		3.64106	0.901576
		3.63849	0.902239
		3.63461	0.901431
		3.63178	0.901206
		3.62872	0.900967
		3.62585	0.901138
		3.62217	0.900907
		3.61923	0.900221
		3.61678	0.900382
		3.6142	0.900398
		3.61057	0.900728
		3.60717	0.900851
		3.6048	0.899877
		3.60095	0.899656
		3.59774	0.899246
		3.59505	0.899688
		3.59213	0.900108
		3.58933	0.899568
		3.5862	0.899859
		3.58253	0.899999
		3.5793	0.899721
		3.57613	0.899766
		3.57266	0.900166
		3.56955	0.899914
		3.56738	0.900177
		3.56539	0.900822
		3.56308	0.901561
		3.5602	0.901493
		3.55698	0.902086
		3.55425	0.902702
		3.5515	0.90235
		3.54867	0.901815
		3.54529	0.901874
		3.54246	0.900782
		3.53951	0.900851
		3.53648	0.900472
		3.53437	0.901036
		3.53143	0.901043
		3.52912	0.900204
		3.52657	0.900048
		3.52272	0.900577
		3.51976	0.900393
		3.51654	0.899664
		3.514	0.898604
		3.51154	0.89779
		3.50863	0.897915
		3.5064	0.89791
		3.50381	0.897242
		3.50114	0.896676
		3.49762	0.895928
		3.49494	0.895253
		3.49217	0.894711
		3.48902	0.893786
		3.48639	0.893303
		3.48419	0.893279
		3.48173	0.892417
		3.47848	0.89176
		3.47596	0.891825
		3.47364	0.89078
		3.47138	0.889737
		3.46863	0.889558
		3.46587	0.88918
		3.46314	0.888655
		3.46057	0.888694
		3.45769	0.888291
		3.45477	0.887336
		3.45248	0.886503
		3.45017	0.886072
		3.4478	0.885124
		3.44529	0.884682
		3.44276	0.884476
		3.44065	0.88414
		3.43783	0.883725
		3.43519	0.883364
		3.43272	0.881964
		3.42986	0.8818
		3.4277	0.881241
		3.42525	0.880885
		3.42178	0.881733
		3.41912	0.88028
		3.41661	0.879695
		3.41382	0.879517
		3.41119	0.878361
		3.40908	0.877504
		3.40736	0.876135
		3.40514	0.875348
		3.40286	0.874814
		3.40043	0.874094
		3.39834	0.873046
		3.39631	0.871808
		3.3941	0.872805
		3.39154	0.871919
		3.38956	0.870925
		3.38769	0.871635
		3.38533	0.870428
		3.38276	0.869974
		3.38038	0.869178
		3.3776	0.867934
		3.37486	0.867795
		3.37251	0.867771
		3.37006	0.867123
		3.36703	0.866644
		3.36474	0.86608
		3.36262	0.865514
		3.3603	0.864799
		3.35813	0.864118
		3.35602	0.863747
		3.35366	0.863014
		3.35059	0.863147
		3.34819	0.862199
		3.34618	0.86151
		3.34384	0.861168
		3.34149	0.861674
		3.3394	0.861278
		3.33736	0.86052
		3.3351	0.860274
		3.33165	0.859848
		3.32976	0.859177
		3.32789	0.860232
		3.32568	0.860881
		3.32354	0.861387
		3.32087	0.860908
		3.31892	0.860392
		3.31733	0.860498
		3.31458	0.860172
		3.31251	0.860603
		3.31041	0.859685
		3.30846	0.858763
		3.30689	0.857995
		3.30507	0.857122
		3.30279	0.855804
		3.30058	0.855689
		3.29835	0.855564
		3.29625	0.855157
		3.29442	0.855634
		3.29179	0.855593
		3.2895	0.85511
		3.28765	0.854194
		3.28528	0.854336
		3.28325	0.855361
		3.28154	0.854608
		3.27922	0.853919
		3.27771	0.853268
		3.27578	0.853875
		3.27341	0.854349
		3.27099	0.853906
		3.26954	0.853237
		3.26717	0.852081
		3.26453	0.851862
		3.26207	0.850719
		3.25991	0.850562
		3.25792	0.85019
		3.2559	0.850476
		3.25406	0.850663
		3.2523	0.851207
		3.25005	0.850419
		3.24816	0.849903
		3.24653	0.850065
		3.24491	0.849854
		3.24314	0.849469
		3.24123	0.849155
		3.2388	0.848839
		3.23644	0.849315
		3.23431	0.849395
		3.23211	0.848662
		3.2303	0.847817
		3.22854	0.846935
		3.22609	0.847353
		3.22392	0.847126
		3.22173	0.846126
		3.21929	0.845859
		3.21736	0.844755
		3.21582	0.843837
		3.21421	0.84297
		3.21246	0.841946
		3.21027	0.843322
		3.20835	0.842418
		3.20646	0.841137
		3.20486	0.841088
		3.20297	0.838764
		3.2011	0.839081
		3.19919	0.838858
		3.19726	0.83713
		3.19544	0.836151
		3.19355	0.835263
		3.19152	0.834762
		3.19002	0.833019
		3.18797	0.83233
		3.18617	0.831099
		3.18419	0.829352
		3.18237	0.829136
		3.18073	0.827835
		3.17831	0.828918
		3.17629	0.829039
		3.17489	0.827059
		3.17278	0.82524
		3.17117	0.825077
		3.16972	0.823836
		3.16803	0.824428
		3.16592	0.823426
		3.16389	0.821613
		3.16207	0.821139
		3.15984	0.819155
		3.15822	0.817012
		3.15661	0.81676
		3.15534	0.814956
		3.15384	0.815123
		3.15206	0.813449
		3.15025	0.81298
		3.14863	0.813363
		3.14694	0.811271
		3.14536	0.81055
		3.14353	0.809173
		3.14172	0.80686
		3.14033	0.805509
		3.13849	0.80509
		3.13668	0.80439
		3.1346	0.802708
		3.1328	0.800997
		3.13102	0.799378
		3.12903	0.797486
		3.12693	0.795304
		3.12495	0.794307
		3.12313	0.792996
		3.12131	0.790934
		3.11965	0.789756
		3.11789	0.788462
		3.11583	0.787385
		3.11403	0.78559
		3.11246	0.786052
		3.11071	0.786153
		3.10895	0.785721
		3.10751	0.785094
		3.10616	0.785288
		3.10419	0.785027
		3.10155	0.783369
		3.09991	0.782481
		3.09855	0.781867
		3.0973	0.781065
		3.09558	0.780135
		3.09391	0.778646
		3.09209	0.779057
		3.09065	0.777488
		3.08891	0.776578
		3.08749	0.776563
		3.08614	0.776771
		3.08474	0.775849
		3.0833	0.775811
		3.08192	0.775183
		3.08006	0.774062
		3.07846	0.774367
		3.07699	0.773618
		3.0755	0.773185
		3.07382	0.770876
		3.07237	0.771388
		3.07068	0.770047
		3.06886	0.770217
		3.0673	0.770163
		3.06628	0.769481
		3.06496	0.769537
		3.06288	0.768127
		3.06111	0.768502
		3.05933	0.767378
		3.05762	0.766416
		3.05596	0.766009
		3.05415	0.765141
		3.05267	0.766202
		3.05113	0.766666
		3.04984	0.766666
		3.04818	0.767438
		3.04663	0.768515
		3.04482	0.76885
		3.04319	0.768375
		3.04182	0.768507
		3.0404	0.768725
		3.03871	0.768368
		3.03691	0.767842
		3.03488	0.766836
		3.03342	0.766748
		3.03223	0.765546
		3.0306	0.76604
		3.02899	0.764386
		3.02745	0.763823
		3.02588	0.763959
		3.02449	0.763484
		3.0234	0.763316
		3.02205	0.764531
		3.0206	0.766596
		3.0194	0.766125
		3.01772	0.767586
		3.01638	0.768218
		3.01475	0.769068
		3.01319	0.76874
		3.01116	0.767498
		3.00933	0.766438
		3.00815	0.766635
		3.00687	0.769373
		3.00521	0.768285
		3.00377	0.769143
		3.00264	0.769802
		3.0008	0.769185
		2.99934	0.768308
		2.99765	0.766045
		2.99589	0.766816
		2.99471	0.765704
		2.99376	0.763475
		2.99199	0.764841
		2.99058	0.764146
		2.98917	0.763303
		2.98756	0.761135
		2.98634	0.759565
		2.98493	0.759517
		2.9838	0.758916
		2.9822	0.757792
		2.9806	0.757037
		2.97959	0.756922
		2.97801	0.756054
		2.97634	0.755687
		2.97494	0.755769
		2.9731	0.756402
		2.97168	0.754739
		2.97058	0.753538
		2.96934	0.754114
		2.9679	0.751236
		2.96652	0.752211
		2.96493	0.752747
		2.96352	0.751964
		2.96214	0.751243
		2.96054	0.751646
		2.9594	0.751724
		2.95825	0.751613
		2.95738	0.749655
		2.95575	0.748527
		2.95406	0.747581
		2.95298	0.746364
		2.95176	0.745032
		2.95049	0.745293
		2.94896	0.744188
		2.94771	0.745083
		2.94655	0.745518
		2.94489	0.744994
		2.94304	0.743445
		2.94166	0.741649
		2.94	0.741328
		2.93866	0.742394
		2.93705	0.740278
		2.93562	0.73829
		2.93441	0.736986
		2.93321	0.734954
		2.93194	0.73494
		2.93112	0.734905
		2.92994	0.734731
		2.92869	0.733668
		2.92736	0.73384
		2.9261	0.734383
		2.92479	0.730761
		2.92363	0.729439
		2.92244	0.727088
		2.92086	0.725519
		2.91971	0.725396
		2.91816	0.723222
		2.9169	0.721114
		2.91536	0.719449
		2.91356	0.718801
		2.91221	0.717018
		2.91117	0.714567
		2.91006	0.713585
		2.90843	0.712706
		2.90679	0.711282
		2.90572	0.71049
		2.90475	0.710373
		2.90344	0.710129
		2.90189	0.708997
		2.90087	0.707387
		2.89963	0.706976
		2.89807	0.70703
		2.8968	0.704541
		2.89554	0.701609
		2.89421	0.702395
		2.89282	0.699625
		2.89165	0.701024
		2.89021	0.69886
		2.88888	0.69743
		2.88764	0.695345
		2.88634	0.694014
		2.8848	0.695515
		2.88354	0.694873
		2.88242	0.692977
		2.8811	0.689576
		2.87999	0.689006
		2.87903	0.689054
		2.87786	0.686635
		2.87692	0.684526
		2.8759	0.682358
		2.87442	0.68159
		2.87323	0.681249
		2.87191	0.678082
		2.87054	0.676439
		2.86939	0.675024
		2.86844	0.672476
		2.86751	0.669311
		2.86645	0.666732
		2.86548	0.666639
		2.8643	0.66497
		2.86309	0.66461
		2.86159	0.66452
		2.86031	0.665273
		2.85882	0.663687
		2.85712	0.662057
		2.85605	0.661183
		2.85509	0.662552
		2.85369	0.66105
		2.85259	0.660704
		2.85141	0.658445
		2.85037	0.657181
		2.84926	0.657119
		2.84797	0.655642
		2.84665	0.653638
		2.84573	0.651771
		2.84444	0.651115
		2.84309	0.649389
		2.842	0.648879
		2.84071	0.647091
		2.83935	0.643953
		2.8378	0.646581
		2.83644	0.644522
		2.83562	0.641396
		2.83478	0.640791
		2.83379	0.640037
		2.83261	0.638267
		2.83137	0.639194
		2.83027	0.637368
		2.82911	0.636888
		2.82782	0.638524
		2.82664	0.638486
		2.82547	0.638501
		2.82418	0.636718
		2.82335	0.635253
		2.82199	0.635627
		2.82105	0.635086
		2.82014	0.6351
		2.81894	0.633598
		2.81752	0.636103
		2.81619	0.634512
		2.81498	0.634594
		2.81379	0.630644
		2.81262	0.629655
		2.81162	0.627703
		2.81033	0.627672
		2.80922	0.626201
		2.80809	0.622975
		2.80732	0.621765
		2.80594	0.619409
		2.80478	0.617841
		2.80383	0.615527
		2.80265	0.613029
		2.80108	0.614195
		2.79986	0.6166
		2.79881	0.61583
		2.79784	0.614764
		2.79682	0.612165
		2.79587	0.610651
		2.79459	0.612026
		2.79346	0.610139
		2.79265	0.609854
		2.79159	0.609199
		2.79036	0.612303
		2.78936	0.612178
		2.78831	0.612001
		2.7874	0.612188
		2.7863	0.612381
		2.78539	0.60949
		2.78435	0.610372
		2.7834	0.606899
		2.78225	0.606397
		2.78106	0.604426
		2.77977	0.60273
		2.77878	0.603785
		2.77773	0.603359
		2.77672	0.599956
		2.77535	0.600121
		2.77426	0.597855
		2.77322	0.598989
		2.77216	0.596944
		2.77108	0.595682
		2.77022	0.595251
		2.76915	0.593128
		2.76801	0.59217
		2.76672	0.589338
		2.76554	0.588603
		2.76445	0.589184
		2.76361	0.58819
		2.76238	0.589674
		2.76135	0.587495
		2.76042	0.587835
		2.75975	0.584988
		2.75868	0.58328
		2.75768	0.584641
		2.75658	0.582253
		2.7556	0.579799
		2.75473	0.580753
		2.75392	0.581345
		2.75286	0.581744
		2.75168	0.581975
		2.75043	0.581574
		2.74935	0.58009
		2.74821	0.579107
		2.74675	0.577321
		2.74557	0.575549
		2.74454	0.573842
		2.74365	0.572769
		2.74246	0.569849
		2.74142	0.568668
		2.74064	0.56682
		2.73976	0.564473
		2.73874	0.563275
		2.73763	0.561328
		2.73644	0.563197
		2.73555	0.561425
		2.7347	0.559729
		2.73357	0.557139
		2.73236	0.557111
		2.73153	0.554546
		2.73083	0.55508
		2.72952	0.556491
		2.72847	0.554598
		2.72742	0.554743
		2.7264	0.55713
		2.72554	0.558836
		2.72468	0.560927
		2.72369	0.560005
		2.72269	0.560589
		2.72167	0.559192
		2.72065	0.558976
		2.71986	0.557527
		2.7188	0.55588
		2.71778	0.55342
		2.71685	0.556248
		2.71611	0.556983
		2.71525	0.555024
		2.71415	0.552005
		2.71321	0.55032
		2.71209	0.547259
		2.71079	0.544358
		2.7096	0.544039
		2.70825	0.543178
		2.70723	0.544395
		2.70649	0.543182
		2.70534	0.543606
		2.70438	0.542894
		2.70336	0.543855
		2.70246	0.544993
		2.70155	0.54602
		2.7007	0.545598
		2.69971	0.54877
		2.69872	0.550448
		2.69789	0.552149
		2.69707	0.551003
		2.69628	0.546524
		2.69538	0.547011
		2.69447	0.54659
		2.69368	0.545085
		2.69278	0.546196
		2.69179	0.544812
		2.69051	0.54492
		2.68974	0.545841
		2.68915	0.545327
		2.68816	0.544368
		2.68726	0.544459
		2.68624	0.543947
		2.68545	0.542564
		2.68447	0.54191
		2.68349	0.541716
		2.68252	0.537001
		2.68155	0.536107
		2.68047	0.535772
		2.67959	0.534275
		2.67863	0.532468
		2.67773	0.532628
		2.67668	0.531741
		2.67577	0.531252
		2.67503	0.529607
		2.67419	0.528806
		2.67325	0.526936
		2.67244	0.528777
		2.67152	0.526088
		2.67029	0.524863
		2.66925	0.522756
		2.66818	0.519825
		2.66719	0.518354
		2.66614	0.518447
		2.66513	0.516839
		2.66395	0.511219
		2.66302	0.509845
		2.66231	0.506765
		2.6616	0.504495
		2.66054	0.503014
		2.65951	0.501905
		2.65856	0.498871
		2.65774	0.495671
		2.6571	0.494072
		2.65611	0.490604
		2.65504	0.485679
		2.65408	0.483239
		2.65348	0.477395
		2.6526	0.47575
		2.65166	0.473228
		2.65083	0.471823
		2.65004	0.46847
		2.64922	0.467107
		2.64839	0.465746
		2.64738	0.462684
		2.64652	0.46252
		2.64575	0.459396
		2.64474	0.458976
		2.64391	0.458336
		2.64307	0.458025
		2.64205	0.455446
		2.64129	0.452047
		2.64048	0.452507
		2.63987	0.450347
		2.63885	0.450651
		2.63787	0.448367
		2.63711	0.450005
		2.63608	0.45118
		2.63527	0.450259
		2.63444	0.448593
		2.63365	0.447075
		2.63259	0.445297
		2.63171	0.442873
		2.63072	0.438812
		2.62976	0.438817
		2.62885	0.437267
		2.6281	0.437902
		2.62702	0.436785
		2.6262	0.436418
		2.62544	0.439509
		2.62465	0.442202
		2.62404	0.439328
		2.62311	0.437382
		2.62179	0.436779
		2.62078	0.436498
		2.62007	0.433698
		2.61948	0.436709
		2.61889	0.436986
		2.61825	0.438701
		2.61738	0.439156
		2.61653	0.438737
		2.61554	0.440376
		2.61472	0.44056
		2.61381	0.440044
		2.61275	0.438718
		2.61172	0.438536
		2.61096	0.437837
		2.61019	0.437611
		2.60949	0.434254
		2.60863	0.433278
		2.60774	0.433541
		2.60687	0.433156
		2.60591	0.435243
		2.60493	0.434573
		2.60419	0.434002
		2.60352	0.432402
		2.60282	0.433191
		2.60174	0.431154
		2.60075	0.432058
		2.60005	0.428353
		2.59953	0.430092
		2.59878	0.426556
		2.59789	0.42708
		2.59696	0.425392
		2.59611	0.425642
		2.59535	0.424546
		2.59458	0.422884
		2.59373	0.422796
		2.593	0.422849
		2.59226	0.420623
		2.5915	0.420085
		2.59067	0.422514
		2.59002	0.418128
		2.58865	0.417207
		2.58782	0.416168
		2.58697	0.413998
		2.58614	0.410066
		2.58529	0.404481
		2.58459	0.39964
		2.5835	0.398819
		2.58264	0.397189
		2.58177	0.393182
		2.58072	0.393729
		2.58	0.392016
		2.57929	0.389246
		2.57866	0.386321
		2.57795	0.384034
		2.57728	0.379494
		2.57647	0.37722
		2.57582	0.373979
		2.57517	0.371123
		2.57455	0.367946
		2.57373	0.364866
		2.57307	0.362753
		2.57239	0.36188
		2.57172	0.360242
		2.57103	0.356268
		2.57013	0.355797
		2.56926	0.356356
		2.56826	0.356302
		2.56757	0.353357
		2.56677	0.351183
		2.56605	0.349735
		2.56495	0.348367
		2.56419	0.345801
		2.56345	0.34654
		2.56265	0.344547
		2.56164	0.342984
		2.56081	0.343748
		2.56009	0.341007
		2.55926	0.338422
		2.55845	0.338252
		2.55764	0.337313
		2.55676	0.334256
		2.55593	0.336335
		2.55542	0.333859
		2.55485	0.337102
		2.55394	0.336779
		2.55317	0.334716
		2.55256	0.335537
		2.55173	0.335042
		2.55086	0.334257
		2.55008	0.332701
		2.54934	0.332743
		2.5486	0.334384
		2.54793	0.336654
		2.54717	0.337828
		2.54644	0.337468
		2.54546	0.340753
		2.54466	0.339249
		2.54374	0.337018
		2.54316	0.33548
		2.54222	0.335361
		2.54142	0.33793
		2.54082	0.341362
		2.54006	0.342059
		2.53916	0.345097
		2.53848	0.346339
		2.53786	0.344083
		2.537	0.344705
		2.53638	0.343611
		2.53575	0.346938
		2.53489	0.346844
		2.53376	0.346834
		2.53304	0.346776
		2.53242	0.348508
		2.53179	0.35153
		2.53098	0.348991
		2.53017	0.349007
		2.52943	0.352596
		2.52878	0.353763
		2.5281	0.354077
		2.52733	0.355538
		2.52672	0.3546
		2.52604	0.354743
		2.52537	0.353515
		2.52464	0.357063
		2.52386	0.353908
		2.52323	0.35486
		2.52249	0.355592
		2.52186	0.35768
		2.52121	0.356747
		2.52044	0.357442
		2.51967	0.357235
		2.51883	0.3567
		2.51811	0.356625
		2.51748	0.357105
		2.51666	0.360421
		2.5158	0.360576
		2.51515	0.362757
		2.51455	0.365731
		2.51377	0.366153
		2.513	0.362184
		2.51233	0.363718
		2.51163	0.362001
		2.51102	0.360607
		2.51037	0.360615
		2.50946	0.360043
		2.50884	0.361884
		2.5082	0.363233
		2.50766	0.364902
		2.50704	0.363828
		2.50632	0.364677
		2.50555	0.361863
		2.50444	0.363732
		2.50381	0.36325
		2.50308	0.359142
		2.50239	0.361171
		2.5014	0.3597
		2.50064	0.360895
		2.49983	0.35959
		2.49908	0.359482
		2.49825	0.357209
		2.49739	0.355612
		2.49681	0.354572
		2.49619	0.351248
		2.49538	0.348485
		2.49464	0.352457
		2.49412	0.351566
		2.49339	0.348962
		2.49275	0.346982
		2.49213	0.345799
		2.49149	0.345283
		2.49091	0.343306
		2.49023	0.34192
		2.48961	0.341944
		2.48901	0.340185
		2.48839	0.337989
		2.48761	0.339154
		2.48695	0.334176
		2.48638	0.335492
		2.48594	0.33542
		2.48517	0.336994
		2.48441	0.336078
		2.48352	0.336704
		2.48284	0.334219
		2.48213	0.333915
		2.48143	0.330515
		2.48064	0.328938
		2.47981	0.32665
		2.47905	0.322743
		2.4784	0.324317
		2.47768	0.323977
		2.47695	0.327849
		2.47618	0.329373
		2.47548	0.328249
		2.47482	0.326809
		2.47408	0.325081
		2.47339	0.327157
		2.47277	0.322421
		2.4721	0.324217
		2.47143	0.322714
		2.47078	0.321707
		2.47018	0.322994
		2.46934	0.3217
		2.46872	0.320452
		2.46813	0.318609
		2.46747	0.316739
		2.4667	0.317293
		2.46615	0.320187
		2.46557	0.317588
		2.46496	0.319754
		2.4644	0.313114
		2.46387	0.313959
		2.46331	0.313649
		2.46264	0.313007
		2.46197	0.312604
		2.4614	0.314893
		2.46097	0.31719
		2.46023	0.320597
		2.45947	0.319005
		2.45871	0.318817
		2.45786	0.317134
		2.45714	0.313231
		2.4564	0.311192
		2.45564	0.312286
		2.45499	0.313726
		2.45438	0.311494
		2.4537	0.310011
		2.4531	0.309726
		2.45239	0.308883
		2.45179	0.308091
		2.45132	0.306885
		2.45063	0.305045
		2.44976	0.306009
		2.44893	0.309164
		2.44823	0.308864
		2.44754	0.307388
		2.44703	0.303595
		2.44627	0.305647
		2.44562	0.306726
		2.44504	0.304226
		2.44442	0.302524
		2.44377	0.302773
		2.4432	0.299083
		2.44269	0.29677
		2.44205	0.298007
		2.44138	0.299431
		2.44079	0.302376
		2.44018	0.302166
		2.43957	0.299701
		2.43895	0.294468
		2.43828	0.289838
		2.43755	0.289582
		2.43695	0.28901
		2.43647	0.284183
		2.43582	0.283137
		2.43504	0.283073
		2.43448	0.278492
		2.43394	0.27769
		2.43325	0.277452
		2.43248	0.27695
		2.43195	0.275258
		2.43114	0.273217
		2.43045	0.271293
		2.42989	0.269585
		2.42914	0.270101
		2.42841	0.272162
		2.42767	0.270768
		2.42719	0.267378
		2.42673	0.26822
		2.42624	0.267531
		2.42566	0.266089
		2.42492	0.265839
		2.4244	0.265557
		2.42382	0.265047
		2.42326	0.264242
		2.42245	0.26514
		2.42172	0.263407
		2.42117	0.261796
		2.4205	0.262049
		2.41976	0.26014
		2.41918	0.259035
		2.41843	0.257692
		2.41802	0.254266
		2.41742	0.25464
		2.41688	0.256291
		2.41632	0.259737
		2.41562	0.257731
		2.41504	0.254315
		2.41458	0.255301
		2.41401	0.256421
		2.41349	0.255169
		2.41272	0.256439
		2.41222	0.255178
		2.41156	0.252741
		2.41107	0.254332
		2.41035	0.25379
		2.40971	0.25497
		2.40914	0.255382
		2.40849	0.257647
		2.408	0.25782
		2.40725	0.258332
		2.4065	0.259084
		2.4057	0.259747
		2.40498	0.260882
		2.40438	0.256414
		2.40377	0.25958
		2.40329	0.262006
		2.4027	0.263689
		2.40192	0.263623
		2.40125	0.265362
		2.40076	0.262236
		2.40028	0.262436
		2.39969	0.259528
		2.39892	0.260434
		2.3982	0.263906
		2.39764	0.266524
		2.39713	0.265584
		2.39632	0.26455
		2.39572	0.260708
		2.39502	0.256438
		2.39455	0.254766
		2.39393	0.255113
		2.39342	0.256131
		2.39293	0.255765
		2.39234	0.252578
		2.39179	0.250883
		2.39131	0.249453
		2.39067	0.249903
		2.38999	0.249677
		2.38943	0.248767
		2.38886	0.246391
		2.38842	0.247489
		2.38763	0.250253
		2.38697	0.24764
		2.38641	0.246548
		2.38599	0.245588
		2.38564	0.24456
		2.38518	0.244387
		2.38458	0.243769
		2.38392	0.237491
		2.38339	0.234757
		2.38279	0.234173
		2.38225	0.231189
		2.38163	0.232341
		2.38113	0.234953
		2.38071	0.231014
		2.37993	0.227721
		2.37945	0.224017
		2.37882	0.223082
		2.37822	0.223889
		2.37757	0.227525
		2.377	0.231112
		2.37646	0.229248
		2.37572	0.22497
		2.37517	0.223784
		2.37462	0.222727
		2.37413	0.219557
		2.37359	0.221405
		2.37297	0.219121
		2.37231	0.217483
		2.3716	0.215242
		2.37087	0.213603
		2.37044	0.214521
		2.36997	0.2144
		2.36952	0.214187
		2.36895	0.214886
		2.36832	0.214839
		2.36767	0.212977
		2.36714	0.215565
		2.3665	0.217596
		2.36605	0.214969
		2.36543	0.217695
		2.36487	0.217197
		2.36437	0.220023
		2.36373	0.220205
		2.36319	0.221809
		2.36262	0.220064
		2.36201	0.221748
		2.36124	0.221315
		2.36052	0.221009
		2.35989	0.2225
		2.35918	0.224488
		2.35871	0.221368
		2.35827	0.222929
		2.3578	0.220629
		2.35738	0.216574
		2.35693	0.214787
		2.35643	0.213736
		2.35591	0.2129
		2.35538	0.209707
		2.35478	0.208782
		2.35422	0.205658
		2.35353	0.206485
		2.35297	0.206423
		2.35231	0.206579
		2.35177	0.205859
		2.35139	0.204872
		2.35081	0.204089
		2.35022	0.200224
		2.34971	0.199824
		2.34921	0.197319
		2.34872	0.196858
		2.34804	0.195269
		2.34751	0.192509
		2.34683	0.191025
		2.34631	0.192785
		2.34585	0.192574
		2.34523	0.186993
		2.34455	0.18343
		2.34406	0.179924
		2.34349	0.175481
		2.3429	0.174623
		2.34237	0.174527
		2.34192	0.177364
		2.34145	0.175722
		2.34071	0.175299
		2.34025	0.173275
		2.33984	0.1695
		2.33941	0.168798
		2.33894	0.167959
		2.33844	0.168447
		2.33794	0.162566
		2.33748	0.158408
		2.33686	0.157342
		2.33648	0.151431
		2.33599	0.148784
		2.33536	0.142633
		2.3347	0.140049
		2.33409	0.135821
		2.33355	0.132062
		2.33295	0.128746
		2.33227	0.126599
		2.33164	0.121598
		2.33115	0.120551
		2.33068	0.118212
		2.33013	0.113144
		2.32956	0.110373
		2.32904	0.108332
		2.32858	0.107022
		2.328	0.102354
		2.32742	0.100194
		2.32678	0.0990375
		2.32611	0.0960685
		2.32557	0.0933627
		2.32497	0.0922665
		2.32452	0.0861493
		2.32395	0.0875085
		2.32324	0.0859047
		2.32276	0.082496
		2.32238	0.0796465
		2.32196	0.073693
		2.32152	0.0679139
		2.32092	0.0658799
		2.32038	0.0659746
		2.31989	0.0663593
		2.31948	0.0645734
		2.31901	0.065493
		2.31847	0.0680843
		2.31789	0.0667401
		2.31725	0.0668977
		2.31676	0.0660642
		2.31632	0.0675437
		2.31576	0.0653344
		2.31516	0.0646433
		2.31474	0.0646226
		2.3142	0.0669932
		2.31372	0.0660671
		2.3132	0.0669735
		2.31281	0.067143
		2.31239	0.0647356
		2.31189	0.0590523
		2.31124	0.059448
		2.31072	0.0590514
		2.31033	0.0577224
		2.30997	0.0552514
		2.30943	0.0520606
		2.30891	0.0487462
		2.30834	0.0446759
		2.30781	0.0405218
		2.30737	0.0381331
		2.30693	0.0359751
		2.30638	0.032057
		2.3059	0.0279053
		2.30539	0.0249633
		2.30487	0.0204331
		2.30431	0.0154555
		2.30367	0.0134056
		2.30311	0.00598891
		2.30254	0.00543592
		2.30202	0.00429434
		2.30157	0.00289247
		2.30115	-0.001516
		2.30065	5.28e-05
		2.30013	-0.0026983
		2.29968	-0.0065686
		2.29923	-0.0062585
		2.29861	-0.0072669
		2.29789	-0.0067816
		2.29741	-0.0102722
		2.29709	-0.0127031
		2.29665	-0.0132309
		2.29612	-0.0168756
		2.29551	-0.0190872
		2.29491	-0.019839
		2.29437	-0.0189539
		2.29394	-0.0243213
		2.29356	-0.0249329
		2.29306	-0.0271725
		2.29248	-0.023586
		2.29202	-0.0265626
		2.29167	-0.0264568
		2.29127	-0.0239044
		2.29088	-0.0211275
		2.29043	-0.0193068
		2.28981	-0.0230499
		2.28917	-0.0236081
		2.28862	-0.0271984
		2.28815	-0.0309814
		2.28762	-0.0377102
		2.28715	-0.0425148
		2.28665	-0.045935
		2.28616	-0.0483309
		2.28559	-0.0482715
		2.28503	-0.0499282
		2.28449	-0.0538182
		2.28376	-0.0508449
		2.28319	-0.051288
		2.28279	-0.0474346
		2.28238	-0.0466086
		2.28183	-0.0433954
		2.28128	-0.0425727
		2.28076	-0.0406197
		2.28041	-0.0398031
		2.28008	-0.0360015
		2.27952	-0.0367266
		2.27885	-0.0339871
		2.27823	-0.0334336
		2.27778	-0.0343153
		2.27737	-0.0319618
		2.27698	-0.0310477
		2.27639	-0.0332711
		2.27589	-0.0322288
		2.2753	-0.032973
		2.27484	-0.0318625
		2.27437	-0.0275621
		2.27394	-0.0239762
		2.27352	-0.0218928
		2.27304	-0.020063
		2.27248	-0.0194382
		2.27214	-0.0186528
		2.27178	-0.0172412
		2.27117	-0.0128426
		2.27054	-0.0100465
		2.27007	-0.0099264
		2.26961	-0.0128756
		2.26907	-0.0083801
		2.26855	-0.0040197
		2.26819	-0.003532
		2.26781	-0.0040507
		2.26724	-0.0068669
		2.26672	-0.0054635
		2.26633	-0.004758
		2.26594	-0.0056605
		2.26535	-0.0029786
		2.26493	-0.0031755
		2.26455	-0.0014543
		2.2642	-0.0001989
		2.26373	0.00332181
		2.2633	-0.0001925
		2.26286	-0.0013866
		2.2624	0.00087526
		2.26195	0.00349155
		2.26149	0.00517875
		2.26104	0.00574225
		2.26065	0.00482546
		2.26016	0.00402591
		2.25963	0.00249499
		2.25898	0.00038646
		2.25844	0.00161772
		2.25795	-0.0004146
		2.25764	-0.0029923
		2.25708	-0.0040459
		2.25653	-0.0064606
		2.25622	-0.0075839
		2.25582	-0.0096918
		2.25533	-0.0099799
		2.25481	-0.0113799
		2.25435	-0.0115806
		2.25393	-0.00835
		2.25341	-0.0103407
		2.25296	-0.0091997
		2.25259	-0.0093544
		2.25222	-0.0074486
		2.2518	-0.0083744
		2.25119	-0.0106484
		2.25068	-0.0117235
		2.25029	-0.0146104
		2.2498	-0.0188742
		2.24927	-0.0209917
		2.24875	-0.0225583
		2.24827	-0.0210997
		2.24784	-0.023304
		2.24745	-0.023886
		2.24694	-0.0264327
		2.24645	-0.0266507
		2.24603	-0.0277651
		2.24564	-0.0257235
		2.2453	-0.0269154
		2.24488	-0.0278381
		2.24439	-0.0286141
		2.24389	-0.0285665
		2.24328	-0.0304954
		2.24292	-0.0318603
		2.24251	-0.0357475
		2.24207	-0.0367919
		2.24158	-0.0365528
		2.241	-0.0349098
		2.24051	-0.0349072
		2.23999	-0.0345637
		2.23961	-0.0300866
		2.23922	-0.0280482
		2.23876	-0.0294417
		2.23825	-0.0290574
		2.23777	-0.02565
		2.23725	-0.0249028
		2.23679	-0.024675
		2.23618	-0.0239519
		2.23554	-0.0219588
		2.23508	-0.0225674
		2.23464	-0.0216054
		2.23425	-0.022317
		2.23374	-0.0198539
		2.23331	-0.0214488
		2.23286	-0.0211096
		2.2325	-0.0224193
		2.232	-0.0225711
		2.2316	-0.0251644
		2.23117	-0.0257629
		2.23053	-0.0229819
		2.23012	-0.0264789
		2.22973	-0.027532
		2.22941	-0.0231844
		2.22908	-0.020772
		2.2286	-0.0195334
		2.22812	-0.018764
		2.22768	-0.0209432
		2.22715	-0.0207033
		2.22677	-0.0204657
		2.22644	-0.0199575
		2.22587	-0.0196279
		2.22544	-0.0173337
		2.22501	-0.016902
		2.22467	-0.013507
		2.22427	-0.0099714
		2.22388	-0.0108265
		2.22341	-0.0088379
		2.22298	-0.0107343
		2.22254	-0.0104983
		2.22204	-0.0088654
		2.22161	-0.0084469
		2.22108	-0.002589
		2.22065	-0.0051586
		2.22012	-0.0043127
		2.21966	-0.0015832
		2.2193	-0.0001029
		2.2189	0.0007036
		2.21852	0.00307853
		2.21806	0.0023389
		2.21757	0.00082156
		2.21718	0.00289475
		2.21682	0.00426308
		2.21627	0.00121153
		2.21574	0.00076227
		2.21533	-0.0014763
		2.21481	-0.0039824
		2.21435	-0.0040985
		2.21395	-0.0044896
		2.21349	-0.0021696
		2.213	-0.0017386
		2.21261	-0.0010943
		2.21215	0.00077489
		2.21187	0.00213848
		2.21157	-0.000642
		2.21109	0.00206409
		2.21057	-0.0006877
		2.21014	-0.000793
		2.2097	-0.0012608
		2.2093	0.00257166
		2.20889	0.00018494
		2.20847	-0.002089
		2.20813	-0.0038031
		2.20776	-0.0038137
		2.20721	-0.0030514
		2.20667	-0.0038133
		2.2061	-0.0034093
		2.20556	-0.0046156
		2.20509	-0.0047192
		2.20472	-0.0058937
		2.20444	-0.0037755
		2.20412	-0.0011793
		2.20369	0.00048786
		2.20325	0.00083764
		2.2028	-0.0008235
		2.20245	0.00373341
		2.20212	0.00816458
		2.20168	0.00967292
		2.20135	0.0115686
		2.20104	0.0114417
		2.20069	0.0122989
		2.20023	0.0130847
		2.19966	0.011715
		2.19917	0.0119746
		2.19874	0.0144626
		2.19835	0.016177
		2.19788	0.0176817
		2.19751	0.0200519
		2.19716	0.0191625
		2.19677	0.0198318
		2.19637	0.0195157
		2.19574	0.0182711
		2.19528	0.0174655
		2.19498	0.0176501
		2.19452	0.0173838
		2.19403	0.0170055
		2.19359	0.0153767
		2.19319	0.0183864
		2.19287	0.0191472
		2.19255	0.0192403
		2.19211	0.0191556
		2.19175	0.0212004
		2.19138	0.0206187
		2.19094	0.0213755
		2.19052	0.0200314
		2.19011	0.0194997
		2.18975	0.0212377
		2.18932	0.0195805
		2.18887	0.0196029
		2.18849	0.0212694
		2.18809	0.0231898
		2.18765	0.0221482
		2.18707	0.0264881
		2.18661	0.0269481
		2.18623	0.0227716
		2.18586	0.0182656
		2.18551	0.0177355
		2.18514	0.0186503
		2.18469	0.023086
		2.18427	0.022739
		2.18376	0.025683
		2.18324	0.0225864
		2.18282	0.0222964
		2.18243	0.0202123
		2.18198	0.0226406
		2.18144	0.0184695
		2.18092	0.0169013
		2.18058	0.0170445
		2.18021	0.015817
		2.17985	0.0173893
		2.17941	0.0188848
		2.17898	0.0153347
		2.17842	0.0138203
		2.17806	0.0131543
		2.17777	0.0142493
		2.17735	0.0161427
		2.17691	0.0134169
		2.17646	0.0124081
		2.17608	0.0139415
		2.17562	0.0119957
		2.17525	0.0125702
		2.17493	0.0105416
		2.1745	0.00900142
		2.17412	0.00786493
		2.17367	0.00844644
		2.17331	0.00779949
		2.17294	0.00938889
		2.17263	0.0102382
		2.17215	0.0102585
		2.17162	0.00945622
		2.17122	0.00780226
		2.17083	0.00560261
		2.17053	0.00395402
		2.17013	0.00209185
		2.16979	0.00079023
		2.16947	0.00328874
		2.16906	0.00154824
		2.16862	-0.0002986
		2.16818	0.00188307
		2.16784	0.00244448
		2.16745	0.0030378
		2.16707	0.00334146
		2.16664	0.00626099
		2.16624	0.00810935
		2.16587	0.00718155
		2.16554	0.00915494
		2.16514	0.0101886
		2.16478	0.00905961
		2.16437	0.013891
		2.1639	0.0142346
		2.16336	0.0163113
		2.16294	0.0154855
		2.16257	0.0155286
		2.1621	0.0150933
		2.16173	0.0144934
		2.1614	0.0166856
		2.16104	0.0169884
		2.16063	0.0148741
		2.16015	0.0126307
		2.15982	0.00894576
		2.1594	0.00944463
		2.15912	0.0101705
		2.15874	0.00881756
		2.1584	0.00777968
		2.15795	0.00779375
		2.15736	0.00872017
		2.15686	0.0109691
		2.1565	0.0127368
		2.15609	0.00933273
		2.15579	0.0124438
		2.15548	0.0100563
		2.15514	0.008687
		2.15477	0.00922108
		2.15437	0.012843
		2.15405	0.0076019
		2.15372	0.0114539
		2.15329	0.0135647
		2.15286	0.0144761
		2.15247	0.011075
		2.15207	0.0135388
		2.15173	0.014101
		2.15124	0.0133437
		2.15091	0.0109771
		2.15055	0.00825001
		2.15016	0.00941115
		2.1498	0.0104084
		2.14948	0.0123819
		2.14908	0.00810314
		2.14866	0.0080759
		2.14819	0.00824149
		2.14775	0.00688683
		2.14743	0.00478639
		2.14707	0.00391747
		2.14664	-0.0004543
		2.14627	-0.0003401
		2.14593	-0.0001903
		2.14564	0.00316743
		2.14523	0.00252198
		2.14481	0.00194487
		2.14442	0.00039621
		2.14403	-0.0013561
		2.14366	-0.0048531
		2.14331	-0.0057502
		2.14291	-0.0026677
		2.14249	-0.0004431
		2.14217	-0.0026407
		2.14156	-0.0027387
		2.14103	-0.0041225
		2.14065	-0.0025685
		2.14033	-0.000972
		2.13998	-0.0001199
		2.13966	-0.0022124
		2.13927	-0.0048411
		2.13896	-0.0019727
		2.13866	-0.0032168
		2.13829	0.00061347
		2.13796	-0.0021059
		2.13741	-0.0023273
		2.13706	0.00061453
		2.13673	-0.0019458
		2.13641	-0.0017891
		2.13603	-0.0042513
		2.13572	-0.0044711
		2.13531	-0.0006958
		2.13466	-0.0002183
		2.13419	-0.0001875
		2.13386	-0.0009797
		2.13367	-0.0025859
		2.1334	-0.0016386
		2.13298	-0.0004046
		2.13256	-0.0010572
		2.13217	6.19e-05
		2.13189	0.00341182
		2.13149	0.00206407
		2.13114	0.00311311
		2.13087	0.00412055
		2.1305	0.00248757
		2.13007	0.00333196
		2.12969	0.0103482
		2.12943	0.00823936
		2.12914	0.0100095
		2.12879	0.0085823
		2.12839	0.0101729
		2.12802	0.00859918
		2.1275	0.0091863
		2.12707	0.0118852
		2.12666	0.00847826
		2.12628	0.0112232
		2.12579	0.0118806
		2.12538	0.00951815
		2.12502	0.00789682
		2.12469	0.00749157
		2.12426	0.00869442
		2.12384	0.00841984
		2.12345	0.00891876
		2.12311	0.00860532
		2.12262	0.00938969
		2.12221	0.005461
		2.12176	0.00483667
		2.1213	0.00547103
		2.12088	0.00701669
		2.12048	0.00629576
		2.12009	0.00416499
		2.11966	0.00326982
		2.11929	0.00564479
		2.11906	0.00629743
		2.11877	0.00446908
		2.11848	0.00078816
		2.11815	-0.0045343
		2.11778	-0.0024127
		2.11742	-0.0034854
		2.11692	-0.0049973
		2.11646	-0.0026473
		2.11609	-0.0030443
		2.11569	-0.0099408
		2.11524	-0.0084363
		2.11494	-0.0103745
		2.11457	-0.011722
		2.11414	-0.0143396
		2.11377	-0.0181652
		2.11335	-0.0222828
		2.113	-0.0241652
		2.11255	-0.0256536
		2.11217	-0.0262786
		2.11187	-0.0234975
		2.11152	-0.0253585
		2.11127	-0.0270409
		2.11092	-0.0315392
		2.11057	-0.0272672
		2.11021	-0.0282121
		2.10978	-0.0309095
		2.10932	-0.0333122
		2.10883	-0.0348834
		2.10837	-0.034709
		2.10808	-0.0347319
		2.10768	-0.036555
		2.10739	-0.0365279
		2.10712	-0.0386437
		2.10687	-0.0367234
		2.10656	-0.0383028
		2.10615	-0.0369775
		2.10578	-0.0377096
		2.10546	-0.0355086
		2.10512	-0.0358766
		2.10477	-0.0390444
		2.10441	-0.0402163
		2.10392	-0.0411945
		2.10353	-0.042941
		2.10317	-0.0436381
		2.10282	-0.0408552
		2.10243	-0.0406858
		2.10207	-0.0430407
		2.10168	-0.0427095
		2.10129	-0.0399987
		2.10085	-0.0413264
		2.10048	-0.0408453
		2.1001	-0.042091
		2.09956	-0.0386226
		2.09919	-0.0370629
		2.09885	-0.0423372
		2.09846	-0.0405176
		2.09807	-0.0402465
		2.09769	-0.0386924
		2.09742	-0.0393593
		2.09712	-0.0442748
		2.09675	-0.0433989
		2.09636	-0.0438093
		2.09595	-0.0444307
		2.09552	-0.041472
		2.09504	-0.0403902
		2.09459	-0.0414453
[truncated: 1,560 more rows]

## Sheet: Supplementary Figure 4f
	Map Model output for L. lactis expressed S. aureus TarGH bound to AMP-PNP and targocil-II
		Resolution (Å)	FSC
		24.4758	0.896781
		19.852	0.897145
		17.3759	0.897601
		15.9503	0.896773
		14.8072	0.896483
		13.9569	0.896035
		13.3293	0.895333
		12.7198	0.894008
		12.2164	0.892322
		11.8422	0.889151
		11.4873	0.888172
		11.1514	0.887007
		10.8215	0.885846
		10.5805	0.884079
		10.3839	0.880995
		10.1387	0.878752
		9.94102	0.877061
		9.74508	0.875746
		9.57482	0.872064
		9.41927	0.869752
		9.26037	0.866345
		9.12728	0.864731
		9.01394	0.863629
		8.8681	0.860155
		8.75106	0.856997
		8.61189	0.854048
		8.52491	0.851514
		8.43324	0.848096
		8.342	0.846289
		8.24001	0.843196
		8.14077	0.841084
		8.0575	0.837926
		7.99427	0.835188
		7.90575	0.831951
		7.81577	0.827944
		7.7424	0.825447
		7.67901	0.823197
		7.61751	0.820647
		7.5504	0.818069
		7.50527	0.816695
		7.43022	0.814195
		7.37196	0.811171
		7.3006	0.809265
		7.25757	0.807788
		7.19179	0.807079
		7.13617	0.80446
		7.09261	0.802488
		7.05503	0.799664
		7.00363	0.798693
		6.96183	0.796611
		6.90781	0.793731
		6.86274	0.78747
		6.81969	0.784834
		6.77995	0.78313
		6.73515	0.781756
		6.69388	0.77924
		6.65444	0.777941
		6.61215	0.776253
		6.58067	0.77485
		6.54313	0.773856
		6.50296	0.773179
		6.48176	0.77172
		6.43821	0.771211
		6.41352	0.770984
		6.37595	0.771612
		6.333	0.771332
		6.30763	0.771248
		6.28274	0.77085
		6.24694	0.771416
		6.21822	0.771161
		6.18666	0.77296
		6.15911	0.773017
		6.13213	0.773579
		6.09818	0.774708
		6.07595	0.77631
		6.04662	0.777794
		6.01855	0.778503
		5.99312	0.779599
		5.97498	0.780555
		5.95318	0.782471
		5.9304	0.783704
		5.90771	0.786494
		5.88077	0.787823
		5.85662	0.789289
		5.81841	0.790013
		5.7969	0.791611
		5.78104	0.793516
		5.76079	0.795171
		5.73936	0.794581
		5.7174	0.795908
		5.69937	0.797651
		5.67347	0.799371
		5.6565	0.801349
		5.63778	0.802375
		5.61851	0.803657
		5.60502	0.804631
		5.58388	0.806832
		5.55766	0.808979
		5.53779	0.811108
		5.52004	0.812257
		5.50487	0.814559
		5.48754	0.816757
		5.47029	0.818882
		5.45066	0.82066
		5.43338	0.822328
		5.41561	0.824374
		5.39531	0.824845
		5.38161	0.826699
		5.36467	0.828797
		5.34437	0.830689
		5.33222	0.833379
		5.31808	0.835354
		5.30165	0.836847
		5.28593	0.838151
		5.27151	0.840435
		5.2573	0.842036
		5.24261	0.844189
		5.22794	0.845713
		5.21851	0.846781
		5.19681	0.848731
		5.18399	0.849451
		5.17239	0.851444
		5.15558	0.852058
		5.13974	0.851751
		5.12408	0.853467
		5.11103	0.854167
		5.09604	0.854809
		5.08215	0.855937
		5.07168	0.856481
		5.05583	0.856984
		5.04684	0.857947
		5.03733	0.858609
		5.02412	0.859449
		5.0116	0.860684
		5.0008	0.861054
		4.98678	0.862682
		4.97201	0.863816
		4.96045	0.863853
		4.94634	0.86484
		4.9351	0.865532
		4.92512	0.865276
		4.91407	0.865338
		4.90459	0.866513
		4.89193	0.8667
		4.8804	0.866167
		4.87345	0.865897
		4.86016	0.866484
		4.84721	0.867504
		4.83587	0.868489
		4.8227	0.868582
		4.81301	0.869305
		4.80232	0.869724
		4.79079	0.870316
		4.77911	0.870316
		4.7693	0.869865
		4.76035	0.869772
		4.75345	0.869851
		4.74317	0.869671
		4.73471	0.869975
		4.72375	0.870397
		4.71155	0.870473
		4.70274	0.87014
		4.69437	0.870535
		4.68225	0.869945
		4.67212	0.869717
		4.66604	0.868392
		4.65913	0.868831
		4.64952	0.869032
		4.63867	0.869735
		4.62857	0.869405
		4.61815	0.869478
		4.60948	0.868104
		4.60137	0.868121
		4.59301	0.868661
		4.58512	0.868782
		4.57423	0.868555
		4.56665	0.867811
		4.56048	0.868706
		4.55115	0.869224
		4.53902	0.870054
		4.52721	0.870159
		4.52082	0.870622
		4.51136	0.869794
		4.50455	0.868955
		4.49765	0.868571
		4.49169	0.86842
		4.48543	0.868763
		4.47607	0.867596
		4.46822	0.867074
		4.46038	0.867739
		4.45265	0.86817
		4.44481	0.867847
		4.43856	0.867715
		4.43	0.867704
		4.42288	0.866958
		4.41653	0.868008
		4.40759	0.868312
		4.40112	0.868058
		4.39379	0.867249
		4.38299	0.867294
		4.37711	0.866708
		4.37113	0.866888
		4.365	0.866849
		4.35557	0.867439
		4.34721	0.867313
		4.33819	0.866804
		4.33021	0.866569
		4.32506	0.866613
		4.31854	0.866201
		4.30975	0.86593
		4.30465	0.86517
		4.29951	0.865469
		4.29308	0.865012
		4.28754	0.865636
		4.28149	0.865612
		4.27468	0.865143
		4.26789	0.865149
		4.26047	0.864748
		4.25277	0.864645
		4.24812	0.864135
		4.24233	0.863939
		4.23634	0.863731
		4.22914	0.862846
		4.2243	0.86263
		4.21864	0.862331
		4.20888	0.861852
		4.20154	0.862227
		4.19578	0.86146
		4.19007	0.861506
		4.18332	0.861497
		4.17688	0.861111
		4.17185	0.860049
		4.16628	0.859455
		4.16123	0.858916
		4.1545	0.85794
		4.15025	0.857567
		4.14544	0.858004
		4.14033	0.856624
		4.13344	0.85671
		4.12802	0.856439
		4.12168	0.85605
		4.11489	0.855668
		4.10823	0.855237
		4.10216	0.854689
		4.09622	0.855344
		4.08933	0.855712
		4.0827	0.854915
		4.07742	0.853961
		4.0731	0.854018
		4.06982	0.853836
		4.06429	0.853449
		4.05849	0.851833
		4.05475	0.851132
		4.0509	0.851165
		4.04525	0.85094
		4.03897	0.850262
		4.03464	0.849555
		4.02856	0.850226
		4.02278	0.84966
		4.01733	0.848519
		4.01272	0.848416
		4.00783	0.847522
		4.00273	0.846919
		3.99861	0.846543
		3.99328	0.84589
		3.98789	0.845226
		3.98422	0.844931
		3.97919	0.845075
		3.97225	0.844071
		3.966	0.843665
		3.9615	0.84293
		3.95641	0.841736
		3.95107	0.842279
		3.94733	0.842168
		3.94263	0.842563
		3.93842	0.841564
		3.93374	0.840943
		3.92814	0.841291
		3.92269	0.840029
		3.9179	0.839089
		3.91383	0.837558
		3.90954	0.836399
		3.90525	0.835026
		3.90135	0.834106
		3.89781	0.836198
		3.89084	0.834831
		3.887	0.835
		3.88151	0.834441
		3.87835	0.834522
		3.87384	0.83347
		3.86921	0.833193
		3.86524	0.83091
		3.8596	0.831558
		3.85615	0.830248
		3.85224	0.829026
		3.84887	0.828561
		3.84524	0.827412
		3.84046	0.827498
		3.8355	0.82801
		3.82918	0.826967
		3.82574	0.825831
		3.82223	0.824785
		3.81788	0.822489
		3.81398	0.821655
		3.81087	0.819161
		3.8076	0.817551
		3.80284	0.816471
		3.79631	0.814202
		3.79333	0.814558
		3.78945	0.814156
		3.78496	0.813858
		3.78058	0.813811
		3.77585	0.812822
		3.7722	0.811575
		3.76818	0.808851
		3.76457	0.80819
		3.76068	0.80817
		3.75593	0.806251
		3.75136	0.804705
		3.74749	0.803366
		3.74255	0.803072
		3.73939	0.800716
		3.73662	0.79948
		3.73346	0.797832
		3.73067	0.796474
		3.72714	0.795059
		3.72228	0.792767
		3.71787	0.789965
		3.71282	0.788552
		3.70999	0.787142
		3.70596	0.785719
		3.70237	0.783615
		3.69872	0.782925
		3.6958	0.780685
		3.69307	0.778471
		3.68957	0.776523
		3.68559	0.77493
		3.68184	0.771367
		3.67894	0.769697
		3.67546	0.768341
		3.67108	0.76617
		3.66853	0.764107
		3.66524	0.7626
		3.65994	0.761768
		3.65657	0.759694
		3.65356	0.757439
		3.6501	0.755818
		3.64589	0.755619
		3.64249	0.756484
		3.63851	0.755636
		3.63432	0.753971
		3.63041	0.753435
		3.62667	0.752832
		3.62372	0.75311
		3.62084	0.750873
		3.61767	0.74689
		3.61532	0.743565
		3.61182	0.741907
		3.60784	0.738574
		3.60518	0.735338
		3.60225	0.734741
		3.59816	0.731733
		3.59467	0.731426
		3.59159	0.729821
		3.58823	0.729005
		3.58456	0.727542
		3.58067	0.726623
		3.57671	0.724528
		3.57394	0.722001
		3.57017	0.719853
		3.56721	0.719375
		3.56517	0.716901
		3.56225	0.715673
		3.55912	0.712111
		3.5557	0.710157
		3.55312	0.707034
		3.54932	0.704951
		3.54567	0.704772
		3.54276	0.702547
		3.54062	0.701119
		3.53744	0.698184
		3.53448	0.695554
		3.53209	0.694047
		3.52936	0.692774
		3.52786	0.691277
		3.52415	0.687877
		3.52121	0.687434
		3.51693	0.684775
		3.51326	0.681715
		3.50933	0.680389
		3.5067	0.68142
		3.50341	0.680022
		3.50039	0.679883
		3.49777	0.677675
		3.49541	0.676451
		3.49299	0.675739
		3.48924	0.675413
		3.48611	0.67469
		3.48405	0.673551
		3.48085	0.670407
		3.47704	0.668431
		3.47389	0.665686
		3.47121	0.664731
		3.46826	0.665741
		3.46474	0.663976
		3.46248	0.663713
		3.45956	0.663804
		3.45625	0.662731
		3.45275	0.662706
		3.45021	0.65946
		3.44787	0.6585
		3.44488	0.657505
		3.4423	0.656417
		3.43974	0.654082
		3.43796	0.651887
		3.43576	0.651212
		3.43404	0.649055
		3.43138	0.645669
		3.42894	0.644924
		3.42663	0.643716
		3.42274	0.641638
		3.41908	0.639526
		3.4162	0.639343
		3.41298	0.637358
		3.41019	0.63644
		3.4076	0.634053
		3.40558	0.631948
		3.40268	0.62914
		3.3998	0.626944
		3.39725	0.627472
		3.39511	0.624513
		3.39213	0.624119
		3.38902	0.622531
		3.38693	0.618532
		3.38413	0.616034
		3.38035	0.615307
		3.37755	0.612685
		3.37578	0.609815
		3.37363	0.608972
		3.37162	0.607689
		3.36944	0.605353
		3.36715	0.604097
		3.36458	0.60337
		3.36335	0.600916
		3.36087	0.599391
		3.35778	0.600748
		3.35493	0.599836
		3.35202	0.599381
		3.34977	0.596401
		3.34712	0.592871
		3.34445	0.588294
		3.34194	0.585242
		3.33849	0.58106
		3.33643	0.577298
		3.33408	0.572031
		3.33184	0.568866
		3.32894	0.567338
		3.32658	0.564444
		3.32419	0.563006
		3.3218	0.561685
		3.31922	0.559522
		3.31628	0.556559
		3.31419	0.554296
		3.31224	0.549292
		3.31022	0.546907
		3.3072	0.540347
		3.30443	0.537662
		3.30204	0.534352
		3.29946	0.532019
		3.2973	0.52856
		3.295	0.52892
		3.29172	0.523835
		3.28957	0.520858
		3.28779	0.518493
		3.28597	0.515465
		3.28428	0.511064
		3.28202	0.506512
		3.27965	0.503232
		3.2779	0.498299
		3.27626	0.494515
		3.27468	0.49226
		3.27177	0.488505
		3.26943	0.486195
		3.26691	0.48301
		3.2642	0.482061
		3.26164	0.47884
		3.25908	0.47424
		3.25726	0.471731
		3.25464	0.469769
		3.25266	0.467966
		3.2507	0.464538
		3.24958	0.46085
		3.24803	0.457794
		3.24618	0.456371
		3.2433	0.453202
		3.24059	0.450594
		3.23824	0.448815
		3.2358	0.445395
		3.23374	0.444055
		3.23128	0.440478
		3.2291	0.437988
		3.22691	0.436838
		3.22425	0.437815
		3.2221	0.437961
		3.22008	0.434645
		3.21837	0.435049
		3.21532	0.433288
		3.21319	0.430631
		3.21138	0.428518
		3.21031	0.427039
		3.20733	0.427517
		3.20438	0.424887
		3.20174	0.419306
		3.19943	0.413338
		3.19746	0.411636
		3.19591	0.407002
		3.19436	0.403061
		3.19296	0.40304
		3.19009	0.401898
		3.18843	0.399555
		3.18681	0.397035
		3.18513	0.395722
		3.18301	0.393081
		3.18112	0.388507
		3.17893	0.387251
		3.17701	0.384557
		3.17565	0.380929
		3.17364	0.377379
		3.17166	0.377896
		3.1692	0.375968
		3.16702	0.370895
		3.16553	0.368801
		3.16386	0.365163
		3.16122	0.359988
		3.15929	0.358314
		3.15602	0.359036
		3.15398	0.356999
		3.15216	0.358866
		3.15045	0.358132
		3.14913	0.358862
		3.14733	0.357104
		3.14524	0.354081
		3.14383	0.354631
		3.14182	0.350299
		3.14033	0.347951
		3.13802	0.349295
		3.13623	0.346488
		3.13439	0.343873
		3.13226	0.34088
		3.13065	0.338102
		3.12831	0.337786
		3.12628	0.336652
		3.12433	0.334339
		3.12256	0.331816
		3.1204	0.331021
		3.11889	0.327645
		3.11709	0.327093
		3.1151	0.326948
		3.11328	0.327538
		3.11153	0.323659
		3.1098	0.320035
		3.10798	0.317518
		3.1056	0.316039
		3.10317	0.313889
		3.10237	0.315406
		3.1005	0.314425
		3.09861	0.314395
		3.09707	0.313266
		3.09502	0.31104
		3.09374	0.310045
		3.09203	0.308492
		3.08933	0.305526
		3.08711	0.304408
		3.08485	0.30299
		3.08272	0.300644
		3.08077	0.296172
		3.07908	0.294815
		3.07732	0.293675
		3.07555	0.291215
		3.07383	0.288287
		3.07234	0.287308
		3.0707	0.281187
		3.06928	0.280927
		3.06807	0.28077
		3.06602	0.278773
		3.06472	0.275201
		3.06299	0.272215
		3.06144	0.272625
		3.05985	0.271594
		3.05752	0.269788
		3.05566	0.269959
		3.05395	0.271188
		3.05287	0.269805
		3.05098	0.267743
		3.04933	0.264629
		3.04802	0.262643
		3.04655	0.261917
		3.04475	0.259652
		3.04318	0.258089
		3.04098	0.252932
		3.03951	0.253557
		3.03769	0.251474
		3.03587	0.250936
		3.03326	0.248085
		3.03143	0.243888
		3.03057	0.242717
		3.02885	0.241013
		3.02697	0.237597
		3.02545	0.233906
		3.02399	0.229684
		3.02215	0.228484
		3.02018	0.222604
		3.01844	0.219993
		3.01656	0.216656
		3.01569	0.216965
		3.01415	0.215548
		3.01253	0.217935
		3.01101	0.216877
		3.00977	0.213048
		3.0078	0.211536
		3.00638	0.209498
		3.00477	0.209596
		3.00308	0.209198
		3.00143	0.208557
		2.99993	0.209074
		2.99789	0.205291
		2.99641	0.205161
		2.99468	0.205405
		2.99243	0.204647
		2.9909	0.201145
		2.98935	0.200709
		2.98815	0.20125
		2.9868	0.200652
		2.98571	0.200056
		2.98393	0.202567
		2.98218	0.203178
		2.98063	0.201921
		2.97955	0.199362
		2.97804	0.196171
		2.97624	0.193625
		2.97463	0.189163
		2.97313	0.186491
		2.97066	0.185146
		2.96894	0.181559
		2.96725	0.181318
		2.96563	0.180284
		2.9641	0.173498
		2.9629	0.172746
		2.96102	0.173241
		2.95924	0.172275
		2.9582	0.170577
		2.95652	0.168238
		2.95481	0.166764
		2.95356	0.163209
		2.9527	0.160593
		2.95087	0.15599
		2.94967	0.156305
		2.9485	0.153031
		2.94695	0.147346
		2.94548	0.143616
		2.94472	0.140592
		2.94364	0.136949
		2.94188	0.136922
		2.94014	0.134252
		2.93831	0.132987
		2.93684	0.12987
		2.93526	0.127986
		2.93381	0.126594
		2.93256	0.123151
		2.93132	0.122425
		2.92998	0.120683
		2.92807	0.11967
		2.92665	0.110903
		2.92535	0.106789
		2.92411	0.102731
		2.92234	0.0984886
		2.92085	0.0954162
		2.91944	0.0921046
		2.91853	0.0868385
		2.91724	0.0843294
		2.91566	0.0807964
		2.9138	0.0781877
		2.91192	0.0791599
		2.91055	0.0762482
		2.90871	0.0730544
		2.90758	0.0706744
		2.90604	0.0672049
		2.90449	0.0665833
		2.90302	0.0646231
		2.90203	0.0608741
		2.90065	0.0586223
		2.89933	0.0558926
		2.89817	0.0505997
		2.89713	0.0498671
		2.89595	0.0453848
		2.8942	0.0414103
		2.89276	0.0386248
		2.89122	0.0351442
		2.88999	0.0319026
		2.88818	0.0320851
		2.88673	0.0316967
		2.88559	0.026659
		2.88427	0.0273235
		2.8827	0.0231668
		2.88118	0.0229966
		2.8798	0.0225494
		2.87835	0.0210216
		2.87744	0.0195892
		2.87556	0.0179795
		2.87387	0.0168961
		2.87217	0.0166557
		2.87066	0.0132242
		2.86972	0.0123937
		2.86878	0.00837333
		2.86733	0.00893448
		2.86581	0.00877705
		2.86478	0.00408066
		2.86317	0.00051185
		2.86198	0.00205276
		2.86089	0.00174698
		2.86049	2.78e-06
		2.85935	-0.0017373
		2.85835	-0.0011498
		2.85646	-0.0034387
		2.85489	-0.0053173
		2.85389	-0.0073032
		2.85239	-0.0049735
		2.85097	-0.007521
		2.84959	-0.0076279
		2.84814	-0.0057752
		2.84702	-0.0071752
		2.84588	-0.0080188
		2.84488	-0.0078242
		2.84366	-0.0077332
		2.84234	-0.0066977
		2.84102	-0.0106298
		2.83963	-0.0136662
		2.83777	-0.0181479
		2.83617	-0.0188273
		2.83431	-0.0217831
		2.83306	-0.0218496
		2.83181	-0.0237948
		2.8307	-0.024079
		2.8298	-0.0237057
		2.82861	-0.0223067
		2.82794	-0.0228523
		2.82651	-0.020902
		2.82534	-0.0162467
		2.82418	-0.0185317
		2.82297	-0.0240684
		2.82182	-0.0239371
		2.8202	-0.027795
		2.81888	-0.0290337
		2.81766	-0.0288548
		2.81677	-0.0262356
		2.81591	-0.0249834
		2.81469	-0.0240863
		2.81281	-0.0230631
		2.81168	-0.0236356
		2.81039	-0.025079
		2.80899	-0.0239406
		2.80815	-0.0237491
		2.80726	-0.0185324
		2.80582	-0.0180044
		2.8046	-0.0189334
		2.80373	-0.0184151
		2.80221	-0.0186711
		2.80092	-0.0179392
		2.79958	-0.0151587
		2.79849	-0.0164102
		2.79672	-0.0175657
		2.79557	-0.0190972
		2.794	-0.0197211
		2.7929	-0.0137616
		2.79193	-0.0136002
		2.79074	-0.0112745
		2.78903	-0.0112616
		2.788	-0.0088377
		2.78712	-0.0080178
		2.78597	-0.0036186
		2.78457	-0.00197
		2.78315	0.00174414
		2.78208	0.00227261
		2.78105	0.00281202
		2.77966	0.00342293
		2.7783	0.00316447
		2.77715	0.00502181
		2.77619	0.00574138
		2.77483	0.00678457
		2.77369	0.00938593
		2.77254	0.00880606
		2.77105	0.0109918
		2.76995	0.0083387
		2.76894	0.00971859
		2.76758	0.00758653
		2.76606	0.00706399
		2.76506	0.00861717
		2.76416	0.0104466
		2.76319	0.0113083
		2.76201	0.0132059
		2.76097	0.0107984
		2.7597	0.0110102
		2.75901	0.0112704
		2.75792	0.0117557
		2.75712	0.00883749
		2.75605	0.00690849
		2.75494	0.00720917
		2.75381	0.00808324
		2.75277	0.00313476
		2.75176	0.00044377
		2.75048	-0.003277
		2.74955	-0.0035076
		2.74852	-0.0049129
		2.74748	-0.0059731
		2.74626	-0.0050549
		2.74485	-0.0063022
		2.7434	-0.0071888
		2.74234	-0.0047849
		2.74125	-0.00468
		2.74037	-0.0058589
		2.73918	-0.005755
		2.73811	-0.0064494
		2.73702	-0.0056228
		2.7362	-0.0058732
		2.73539	-0.0058489
		2.73492	-0.0029898
		2.73381	-0.0006284
		2.73234	-0.0041821
		2.7309	-0.0022328
		2.72933	-0.0065565
		2.72818	-0.0101877
		2.72669	-0.0072329
		2.72533	-0.0070106
		2.72415	-0.0083677
		2.72296	-0.0104497
		2.72172	-0.013129
		2.72058	-0.014209
		2.71987	-0.0115829
		2.71855	-0.0091677
		2.7172	-0.0108843
		2.71623	-0.007272
		2.71534	-0.0087831
		2.71436	-0.0094727
		2.71342	-0.0107221
		2.71195	-0.0100946
		2.7107	-0.0126982
		2.70985	-0.0121053
		2.70927	-0.0125305
		2.70817	-0.0156087
		2.7071	-0.0162355
		2.70629	-0.0128026
		2.70529	-0.012848
		2.70395	-0.0103994
		2.70302	-0.0086782
		2.70256	-0.0095617
		2.70134	-0.0109185
		2.70014	-0.0119472
		2.69909	-0.0083934
		2.69784	-0.0085409
		2.69629	-0.0056716
		2.6953	-0.0009944
		2.69408	-0.0011438
		2.6934	0.00291644
		2.69228	0.00357802
		2.69154	0.00382237
		2.69048	0.00687643
		2.68965	0.00749155
		2.68867	0.00882631
		2.68767	0.00939265
		2.68683	0.0086901
		2.6857	0.0112163
		2.6842	0.0144841
		2.68322	0.0168957
		2.68242	0.0192179
		2.68171	0.0201833
		2.68065	0.020991
		2.67944	0.0211036
		2.67826	0.0186406
		2.67727	0.018532
		2.67598	0.0202621
		2.67491	0.0230242
		2.67384	0.0247411
		2.67278	0.0224544
		2.67189	0.0215187
		2.67103	0.0211755
		2.66996	0.0236522
		2.66876	0.0275265
		2.66774	0.0270138
		2.66719	0.0294752
		2.66619	0.029711
		2.66496	0.0266764
		2.66418	0.025188
		2.66293	0.0197406
		2.66196	0.02234
		2.66127	0.0208071
		2.66056	0.0196626
		2.65957	0.0188145
		2.65857	0.0192915
		2.65762	0.014624
		2.65673	0.0153936
		2.6558	0.0153284
		2.65463	0.0165236
		2.65338	0.0143686
		2.65243	0.0145502
		2.65161	0.0115896
		2.65105	0.0108369
		2.64949	0.0114259
		2.64805	0.00861543
		2.64708	0.00610768
		2.6463	0.00589896
		2.64562	0.00778821
		2.6448	0.00785758
		2.64399	0.00610834
		2.64292	0.00571231
		2.64229	0.00310215
		2.64128	0.00160319
		2.63957	0.0026761
		2.63847	0.00278502
		2.6377	0.00198082
		2.6369	0.00292266
		2.63557	0.00551884
		2.63464	0.00265203
		2.63371	0.00658567
		2.63276	0.00730018
		2.63182	0.00584326
		2.63124	0.00740613
		2.6305	0.00331339
		2.62949	-0.0004001
		2.62876	-0.0020389
		2.62739	-0.0058258
		2.62641	-0.0018889
		2.62593	0.00062839
		2.62519	-0.0002215
		2.62428	-0.0010159
		2.62323	-0.0041429
		2.62243	-0.0040924
		2.62105	-0.0063059
		2.61975	-0.0043119
		2.6183	-0.0055538
		2.6177	-0.0055699
		2.61661	-0.0045047
		2.61546	-0.00752
		2.61422	-0.0098477
		2.61338	-0.0069399
		2.61278	-0.0064993
		2.61202	-0.007176
		2.61155	-0.0103469
		2.61074	-0.010268
		2.60964	-0.0123454
		2.60874	-0.0118231
		2.60807	-0.0080793
		2.60704	-0.0062136
		2.60604	-0.0087959
		2.60531	-0.0073746
		2.60433	-0.0076482
		2.60338	-0.0087033
		2.60232	-0.0074849
		2.60144	-0.0049445
		2.60051	-0.0085406
		2.59959	-0.0093877
		2.59871	-0.0116504
		2.59763	-0.01048
		2.59684	-0.0123277
		2.59548	-0.0129693
		2.59444	-0.01358
		2.59343	-0.0115641
		2.59268	-0.0125308
		2.59175	-0.0114735
		2.59111	-0.0109822
		2.59051	-0.0108747
		2.58979	-0.0121015
		2.58911	-0.0114709
		2.58827	-0.0134153
		2.58732	-0.0137087
		2.58664	-0.0142434
		2.58598	-0.0163076
		2.5849	-0.0172039
		2.58452	-0.0155833
		2.58376	-0.0126833
		2.58287	-0.0096411
		2.58158	-0.0083862
		2.58053	-0.0089855
		2.57971	-0.0070594
		2.57872	-0.0067424
		2.57777	-0.0067226
		2.5768	-0.0073906
		2.5758	-0.0083346
		2.57508	-0.0095358
		2.57405	-0.0132687
		2.57307	-0.015511
		2.57203	-0.0165214
		2.57096	-0.0171451
		2.57028	-0.0156167
		2.56966	-0.0123612
		2.5687	-0.0141346
		2.56772	-0.0119916
		2.56669	-0.0119648
		2.56597	-0.0105964
		2.56527	-0.0091066
		2.56514	-0.0035269
		2.56405	-0.0034731
		2.56314	-0.0071638
		2.56207	-0.0094468
		2.56162	-0.0070091
		2.56086	-0.0090052
		2.56006	-0.0098474
		2.55925	-0.0056117
		2.55829	-0.0041518
		2.55726	-0.0044993
		2.55649	-0.0054093
		2.55591	-0.0046883
		2.55543	-0.0029346
		2.55416	-0.0023256
		2.55323	-0.000851
		2.55231	0.00147912
		2.55134	0.00504261
		2.55027	0.00720984
		2.54947	0.0107484
		2.54836	0.0144504
		2.54744	0.0165565
		2.54687	0.0174925
		2.54586	0.0172213
		2.54492	0.0241237
		2.5439	0.0208131
		2.543	0.0235672
		2.54226	0.0235918
		2.54124	0.0227219
		2.54033	0.024078
		2.53947	0.0234221
		2.53895	0.0250965
		2.53818	0.0262383
		2.53746	0.0253144
		2.53688	0.024168
		2.536	0.0217342
		2.5351	0.0237848
		2.53439	0.0290926
		2.5337	0.029687
		2.53315	0.0317356
		2.53221	0.0316278
		2.53112	0.0294342
		2.53046	0.0247726
		2.5297	0.0220232
		2.5291	0.0193671
		2.52828	0.0232512
		2.52703	0.0194488
		2.52623	0.0176056
		2.52521	0.0168682
		2.52408	0.0197474
		2.52326	0.0212493
		2.52267	0.0243308
		2.52198	0.0234739
		2.52132	0.0185973
		2.52073	0.0159697
		2.52021	0.0155619
		2.51917	0.0166957
		2.51849	0.0147376
		2.51782	0.0166264
		2.51725	0.0176871
		2.5163	0.0141339
		2.51545	0.0150713
		2.51416	0.0143838
		2.51335	0.0147358
		2.51241	0.0116272
		2.51184	0.0137316
		2.51098	0.0122525
		2.51	0.0109153
		2.50928	0.00974595
		2.50892	0.0125893
		2.50807	0.0109593
		2.50736	0.0121738
		2.50661	0.00947747
		2.50617	0.0104952
		2.5053	0.0112744
		2.50472	0.0115845
		2.50405	0.0123023
		2.50346	0.0100323
		2.50234	0.0109703
		2.50157	0.0152265
		2.50091	0.0116756
		2.5003	0.0116717
		2.49925	0.0106933
		2.49838	0.00860442
		2.49788	0.00476181
		2.49715	0.00150372
		2.49646	0.00051956
		2.49571	-0.0003986
		2.49504	-0.0013805
		2.49429	-0.0037752
		2.49342	-0.0080026
		2.49232	-0.00457
		2.4917	-0.0056735
		2.49108	-0.0068738
		2.49043	-0.0077792
		2.48914	-0.0082797
		2.48807	-0.010876
		2.48732	-0.0091436
		2.48642	-0.0122915
		2.48555	-0.0119599
		2.48486	-0.0128763
		2.48404	-0.0160408
		2.48331	-0.0215863
		2.48263	-0.0218385
		2.48191	-0.0210829
		2.48134	-0.0205597
		2.48074	-0.0242332
		2.47985	-0.0208688
		2.47907	-0.0197522
		2.47869	-0.0186924
		2.47784	-0.0213146
		2.47659	-0.0193624
		2.47582	-0.0166209
		2.475	-0.0181161
		2.47406	-0.019061
		2.47327	-0.0171226
		2.47266	-0.0181684
		2.47205	-0.0204717
		2.47151	-0.0224792
		2.47089	-0.019278
		2.47035	-0.0195463
		2.46955	-0.0201912
		2.46883	-0.0207141
		2.46773	-0.0184443
		2.46716	-0.0188344
		2.46635	-0.0234646
		2.46562	-0.02363
		2.46508	-0.0234584
		2.46427	-0.0248599
		2.46356	-0.0218281
		2.46295	-0.022311
		2.46226	-0.0215558
		2.46107	-0.0212104
		2.46007	-0.0184059
		2.45943	-0.0145492
		2.45871	-0.0127687
		2.45822	-0.0112565
		2.45764	-0.0116855
		2.45704	-0.015504
		2.45638	-0.0187701
		2.45568	-0.0196264
		2.45488	-0.0214005
		2.45431	-0.0209732
		2.45375	-0.0193267
		2.45316	-0.016646
		2.45239	-0.0157604
		2.45175	-0.02077
		2.45108	-0.018928
		2.45047	-0.0179092
		2.4498	-0.0160937
		2.44916	-0.0149236
		2.44839	-0.0115534
		2.44753	-0.0146021
		2.44674	-0.0137595
		2.44614	-0.0104661
		2.44534	-0.0098198
		2.44464	-0.0077666
		2.44379	-0.0072687
		2.44294	-0.0051417
		2.44238	-0.0062307
		2.44151	-0.0094062
		2.4403	-0.0055605
		2.43968	-0.0053347
		2.43919	-0.0041905
		2.43863	-0.0023152
		2.43805	-3.78e-05
		2.43721	-0.0004273
		2.43629	0.0022675
		2.43563	0.00475046
		2.43498	0.00626977
		2.43437	0.00387646
		2.43383	0.0052742
		2.43302	-0.0005248
		2.43199	0.00159954
		2.43151	0.00256152
		2.43092	0.00168804
		2.43041	-9.36e-06
		2.42951	0.00059052
		2.42875	0.00354471
		2.42823	0.00513065
		2.42785	0.00343649
		2.42699	0.00498099
		2.42624	0.00607609
		2.42565	0.00702741
		2.42487	0.00938789
		2.4242	0.0087256
		2.42333	0.0101469
		2.42309	0.0105699
		2.42254	0.0125089
		2.42175	0.0144704
		2.4211	0.0172052
		2.42055	0.0209482
		2.41996	0.0166195
		2.41921	0.0162342
		2.41858	0.0149635
		2.41775	0.015023
		2.41712	0.0122406
		2.41649	0.015598
		2.41597	0.0126192
		2.41548	0.0108231
		2.41479	0.00704855
		2.41392	0.00774489
		2.41298	0.00949641
		2.41228	0.0116616
		2.41133	0.00943341
		2.41074	0.0121931
		2.41027	0.0146002
		2.40955	0.0163723
		2.4088	0.0143495
		2.40814	0.0153969
		2.40768	0.0143744
		2.40704	0.0164027
		2.40627	0.019583
		2.40541	0.0165985
		2.40465	0.019859
		2.40404	0.0215826
		2.40313	0.0226838
		2.40231	0.0241217
		2.40163	0.0245103
		2.40116	0.0276299
		2.40062	0.02522
		2.39987	0.025986
		2.39892	0.0212343
		2.39805	0.0188548
		2.3977	0.0161164
		2.39709	0.0145088
		2.39665	0.0160552
		2.39615	0.0178937
		2.39531	0.0165974
		2.39445	0.0208863
		2.3939	0.0155438
		2.3933	0.0117034
		2.39289	0.0137945
		2.39207	0.0159593
		2.39138	0.0138135
		2.39072	0.0126787
		2.39011	0.00957468
		2.38927	0.00984946
		2.38872	0.00742774
		2.38823	0.00592193
		2.3878	0.00777102
		2.38706	0.00665424
		2.38653	0.00580101
		2.3858	0.00736652
		2.38535	0.00852369
		2.38457	0.00720887
		2.38378	0.00549979
		2.38308	0.00526073
		2.38248	0.00248249
		2.38182	0.00439562
		2.38093	0.00281325
		2.38065	0.00257173
		2.3798	-0.0017042
		2.37925	0.00116107
		2.37853	-0.0004632
		2.37822	-0.0038559
		2.37773	-0.0037004
		2.37721	-0.0056534
		2.37658	-0.0065543
		2.37592	-0.008919
		2.3754	-0.0058337
		2.37486	-0.0036753
		2.37446	-0.0048058
		2.37363	-0.0058405
		2.37295	-0.007201
		2.37232	-0.010566
		2.37174	-0.0122353
		2.37109	-0.0118795
		2.37033	-0.0126859
		2.36975	-0.0141262
		2.36876	-0.0170805
		2.36828	-0.016468
		2.36758	-0.0180672
		2.36689	-0.0157178
		2.36641	-0.0134558
		2.36596	-0.014364
		2.36527	-0.0113476
		2.36468	-0.0052815
		2.36408	-0.0058201
		2.3637	-0.0055731
		2.36287	-0.0081184
		2.36214	-0.0079618
		2.36155	-0.005364
		2.36116	-0.0059945
		2.36047	-0.0047015
		2.35989	-0.0071538
		2.35932	-0.0060103
		2.35853	-0.0098543
		2.35797	-0.0085184
		2.35732	-0.0094011
		2.35687	-0.0101914
		2.35638	-0.0141643
		2.35549	-0.0166069
		2.35467	-0.0147588
		2.35378	-0.0118
		2.35311	-0.0082697
		2.35249	-0.0085756
		2.35166	-0.0048376
		2.35111	-0.0069979
		2.35061	-0.0055821
		2.35005	-0.0041833
		2.34959	-0.0036689
		2.34887	-0.0035109
		2.34825	-0.0047947
		2.3474	-0.0037459
		2.34691	-0.003481
		2.34653	-0.0075774
		2.34596	-0.010685
		2.34543	-0.0086001
		2.34489	-0.0067365
		2.34413	-0.0061028
		2.34368	-0.0047065
		2.34314	-0.0053981
		2.34268	-0.0120713
		2.34175	-0.0123097
		2.34096	-0.0150128
		2.34036	-0.0153622
		2.33964	-0.0180525
		2.33905	-0.0199662
		2.33856	-0.0200768
		2.33809	-0.0193338
		2.3374	-0.0158017
		2.33682	-0.0163091
		2.33599	-0.0132895
		2.33547	-0.0091215
		2.3349	-0.0084242
		2.33433	-0.0061858
		2.33371	-0.006448
		2.33319	-0.005253
		2.3326	-0.0035703
		2.33224	-0.0064869
		2.33165	-0.0043805
		2.33101	0.00226472
		2.33035	0.00167729
		2.32969	-0.0008328
		2.32919	0.00141003
		2.32843	0.00028523
		2.32751	0.00428435
		2.32691	0.00463049
		2.32652	0.00701321
		2.32564	0.0124051
		2.32509	0.0116899
		2.32439	0.0118771
		2.32359	0.0151457
		2.32326	0.0139086
		2.32268	0.0139631
		2.32233	0.0157354
		2.32203	0.0171041
		2.3213	0.020027
		2.3207	0.0217538
		2.31996	0.0251974
		2.31917	0.0260305
		2.31821	0.0248142
		2.31775	0.0238863
		2.31699	0.0224605
		2.31658	0.0238015
		2.31621	0.0261078
		2.3157	0.0266585
		2.31524	0.0280657
		2.31471	0.0267561
		2.31385	0.0275093
		2.31317	0.0253088
		2.31252	0.023724
		2.31206	0.0211904
		2.311	0.0211439
		2.31019	0.0207871
		2.30977	0.0222155
		2.30917	0.0205762
		2.30872	0.0222429
		2.30789	0.0174878
		2.30725	0.0174466
		2.30664	0.01819
		2.30609	0.0181944
		2.30556	0.0192594
		2.30498	0.0200233
		2.30439	0.0179773
		2.30356	0.0182068
		2.30294	0.015416
		2.30244	0.0126825
		2.302	0.0136802
		2.30132	0.0141173
		2.30065	0.01776
		2.30014	0.0171398
		2.29981	0.0131435
		2.29905	0.0140356
		2.29822	0.0102917
		2.29749	0.0117987
		2.2969	0.0126781
		2.29626	0.0158225
		2.29583	0.0137605
		2.29545	0.0126662
		2.29483	0.0134279
		2.29428	0.0150052
		2.29358	0.0120152
		2.29305	0.00747252
		2.29268	0.00559365
		2.29229	0.00412818
		2.29153	0.00172964
		2.29064	-0.0019603
		2.2899	-0.0035342
		2.28939	-0.0066557
		2.28873	-0.0079017
		2.28821	-0.0064442
		2.28737	-0.0092164
		2.2869	-0.0085384
		2.28637	-0.0101817
		2.28566	-0.0095294
		2.28505	-0.006246
		2.28458	-0.0046537
		2.28386	-0.0056142
		2.28346	-0.0078478
		2.28306	-0.0093119
		2.2827	-0.0106571
		2.28214	-0.013532
		2.28133	-0.0105932
		2.28043	-0.0088411
		2.27965	-0.0070568
		2.27909	-0.0070805
		2.27865	-0.0056532
		2.27817	-0.0029137
		2.27749	0.0007782
		2.27691	9.98e-05
		2.27645	-0.0011714
		2.27583	-0.0010882
		2.27502	-0.0003587
		2.27423	-0.0001
		2.27363	0.00102823
		2.27323	0.00120652
		2.27245	0.00155191
		2.27171	0.0035895
		2.27124	0.00434977
		2.27068	0.00624472
		2.2701	0.00785195
		2.26939	0.00898916
		2.26853	0.0109426
		2.26793	0.01209
		2.26735	0.00986507
		2.26674	0.0104799
		2.26615	0.00633324
		2.26581	0.00470258
		2.26514	0.00232151
		2.26456	0.00056285
		2.26409	0.00065036
		2.26367	0.00322155
		2.26252	0.00615032
		2.26189	0.00867684
		2.26164	0.00966005
		2.26099	0.00666869
		2.26026	0.00587126
		2.25984	0.00408671
		2.25931	0.00540061
		2.25874	0.00106387
		2.25823	0.00367045
		2.25763	0.00323579
		2.25704	0.00221671
		2.25645	-0.0015332
		2.25591	-0.0044552
		2.25539	-0.0058542
		2.25466	-0.0083228
		2.25418	-0.0086908
		2.2536	-0.0067976
		2.25293	-0.0067733
		2.25235	-0.0060545
		2.25175	-0.0068024
		2.251	-0.0066247
		2.25027	-0.0068422
		2.24972	-0.0084459
		2.24928	-0.0103371
		2.24868	-0.0111766
		2.24836	-0.013247
		2.24789	-0.0119645
		2.24733	-0.0132415
		2.24667	-0.0113979
		2.24609	-0.0114817
		2.24543	-0.013465
		2.24498	-0.0116683
		2.24403	-0.0127768
		2.24318	-0.015234
		2.24261	-0.0115669
		2.24208	-0.0107785
		2.24136	-0.0123989
		2.24067	-0.0132232
		2.24011	-0.0165515
		2.23943	-0.018397
		2.23887	-0.0175886
		2.23818	-0.0159011
		2.23743	-0.0119922
		2.23682	-0.0117183
		2.23637	-0.0099861
		2.23571	-0.0115978
		2.23489	-0.0092955
		2.23433	-0.0071792
		2.23393	-0.0078744
		2.23343	-0.0083087
		2.23294	-0.0054592
		2.23233	-0.0017801
		2.23193	-0.002866
		2.2313	-0.0057433
		2.23077	-0.007108
		2.23031	-0.007902
		2.22971	-0.0061365
		2.22932	-0.0062589
		2.2288	-0.0048125
		2.22812	-0.0067311
		2.22757	-0.0047462
		2.22717	-0.0053514
		2.22667	-0.0067686
		2.22562	-0.0078752
		2.22494	-0.009607
		2.22409	-0.0081462
		2.22355	-0.0086672
		2.22312	-0.0098507
		2.22261	-0.009076
		2.2221	-0.0102226
		2.22157	-0.0098821
		2.22109	-0.0052294
		2.22033	-0.0035461
		2.21966	-0.0043241
		2.21899	-0.0057386
		2.21851	-0.004367
		2.21808	-0.0036524
		2.2173	-0.0068791
		2.21666	-0.0060048
		2.21607	-0.006332
		2.21544	-0.0041465
		2.21479	-0.0054782
		2.21406	-0.0068843
		2.21335	-0.0054264
		2.21275	-0.005499
		2.21227	-0.0046826
		2.21169	-0.0071183
		2.21107	-0.0089049
		2.21044	-0.0084985
		2.21004	-0.0098196
		2.20965	-0.0109717
		2.20889	-0.0117826
		2.20831	-0.0139537
		2.20765	-0.0129766
		2.2071	-0.0158402
		2.20623	-0.012619
		2.20563	-0.0135287
		2.20488	-0.0109045
		2.20441	-0.0119649
		2.20395	-0.0111099
		2.20348	-0.0140346
		2.20297	-0.0195935
		2.20235	-0.0211476
		2.2018	-0.0199205
		2.20148	-0.0181681
		2.2007	-0.0147909
		2.19996	-0.0130518
		2.19932	-0.0138349
		2.19873	-0.0106978
		2.19822	-0.0129044
		2.19805	-0.0129866
		2.19752	-0.0121036
		2.19685	-0.0100651
		2.19626	-0.0096236
		2.19564	-0.0062129
		2.19502	-0.0053606
		2.19452	-0.0079339
		2.19394	-0.0089938
		2.19323	-0.0084401
		2.19268	-0.0099507
		2.19207	-0.0103574
		2.19103	-0.0124877
		2.19049	-0.0130224
		2.18991	-0.0122723
		2.18918	-0.0112523
		2.18857	-0.0134551
		2.18789	-0.012605
		2.1873	-0.0109328
		2.18679	-0.0106622
		2.18649	-0.0103013
		2.18609	-0.0120362
		2.18551	-0.0086089
		2.18492	-0.0078494
		2.18443	-0.0043598
		2.18387	-0.0014072
		2.18343	-0.0050805
		2.18288	-0.0052543
		2.18217	-0.0018012
		2.18173	-0.0018431
		2.18133	-0.0022857
		2.18037	0.00255413
		2.17933	0.00667545
		2.17877	0.00515426
		2.17823	0.00463664
		2.17773	0.00632252
		2.17716	0.00626797
		2.17651	0.0072843
		2.17607	0.00766048
		2.17548	0.00475684
		2.17495	0.0052941
		2.17419	0.00516562
		2.17373	0.00531531
		2.17307	0.00781545
		2.17234	0.00843154
		2.17192	0.00510033
		2.1714	0.00659932
		2.17072	0.00901272
		2.17001	0.00708957
		2.16935	0.00753111
		2.16856	0.00876606
		2.16794	0.00894485
		2.16724	0.00969728
		2.16658	0.00923315
		2.16596	0.0105968
		2.1654	0.0097802
		2.16507	0.00931736
		2.16451	0.00733546
		2.16392	0.00546602
		2.16333	0.00660124
		2.16276	0.0051925
		2.16241	0.00529682
		2.16188	0.00988602
		2.16142	0.00693852
		2.16094	0.00459983
		2.16063	0.00845518
		2.15995	0.00769683
		2.15949	0.00796313
		2.15914	0.00393068
		2.15877	0.00229339
		2.158	0.00134778
		2.15728	-0.0010651
		2.15654	-0.0035229
		2.15588	-0.0030107
		2.15497	-0.00289
		2.15442	-0.0064632
		2.15386	-0.0073657
		2.15344	-0.009132
		2.15279	-0.0086417
		2.15207	-0.0083443
		2.15143	-0.0094886
		2.15097	-0.0096571
		2.15037	-0.0132865
		2.14956	-0.0159938
		2.14911	-0.0145223
		2.14863	-0.0139728
		2.1481	-0.0135724
		2.14731	-0.0136448
		2.1466	-0.0114788
		2.14607	-0.0119331
		2.14543	-0.0122924
		2.1449	-0.0106245
		2.14435	-0.0076782
		2.1436	-0.0043659
		2.1431	-0.0031247
		2.14272	-0.0063404
		2.14192	-0.0042992
		2.14141	-0.0072906
		2.14096	-0.0064348
		2.1404	-0.0070538
		2.13968	-0.0099038
		2.13919	-0.009129
		2.13851	-0.0097319
		2.13793	-0.0111105
		2.13745	-0.0113389
		2.13662	-0.0109246
		2.13603	-0.0125353
		2.13551	-0.0113854
		2.13504	-0.0100035
		2.13437	-0.008415
		2.13377	-0.0072899
		2.13328	-0.0083477
		2.13288	-0.0079515
		2.13226	-0.0066493
		2.13168	-0.008199
		2.131	-0.0086865
		2.13052	-0.0104229
		2.12984	-0.0077302
		2.12933	-0.0083831
		2.12881	-0.0090898
		2.12819	-0.0085356
		2.12753	-0.0106024
		2.12699	-0.0106245
		2.12623	-0.0129588
		2.12544	-0.013237
		2.1249	-0.0148909
		2.12442	-0.0138905
		2.12391	-0.0100772
		2.12332	-0.0082748
		2.12267	-0.0101245
		2.12216	-0.0099105
		2.12178	-0.0082332
		2.12123	-0.0106937
		2.12081	-0.0121074
		2.12017	-0.0092321
		2.11956	-0.003841
		2.11882	-0.0013675
		2.11806	0.00250918
		2.11766	0.00392126
		2.11727	0.00456962
		2.11682	0.0061593
		2.11604	0.00779872
		2.11532	0.00973558
		2.11488	0.0083457
		2.11433	0.007234
		2.11363	0.00882256
		2.113	0.0125153
		2.11249	0.0117022
		2.11205	0.00865363
		2.11168	0.00930885
		2.1111	0.00680179
		2.11043	0.00466197
		2.10971	0.00050892
		2.10887	-0.0016792
		2.10844	-0.0005087
		2.10771	-0.0012871
		2.10707	-0.0020246
		2.10668	-0.0020541
		2.106	-0.0030896
		2.10517	-0.0022275
		2.10456	-0.0019284
		2.1042	0.00088932
		2.1037	0.00151937
		2.10294	-0.0012433
		2.10222	-0.0031633
		2.10155	-0.0016158
		2.10088	-0.0031232
		2.10033	-0.0038258
		2.09989	-0.0070092
		2.09934	-0.0073938
		2.09875	-0.0063881
		2.09829	-0.0041809
		2.0976	-0.0021596
		2.09709	-0.0038467
		2.09676	-0.0035311
		2.096	-0.002673
		2.09517	0.00207621
		2.09458	0.00340911
		2.09387	0.00502926
		2.09337	0.00699249
		2.09289	0.00647821
		2.09247	0.00838278
		2.09195	0.0100639
		2.09157	0.0120106
		2.09111	0.0136797
		2.09047	0.0154567
		2.08988	0.0171333
		2.08935	0.0190048
		2.08894	0.0211724
		2.08804	0.0226721
		2.08745	0.0210418
		2.08693	0.0255607
		2.08611	0.0264011
		2.0854	0.0237637
		2.08494	0.0248322
		2.08431	0.0267122
		2.08382	0.028788
		2.08324	0.0257768
		2.08278	0.02758
		2.0823	0.0260845
		2.08192	0.0279688
		2.08119	0.0287285
		2.08062	0.0292436
		2.08004	0.0298506
		2.07937	0.0306096
		2.07885	0.0323709
		2.07838	0.0344491
		2.07785	0.0336415
		2.07741	0.0343097
		2.07684	0.0338663
		2.0761	0.0335186
		2.07543	0.0310719
		2.07468	0.0326015
		2.07393	0.0300831
		2.07323	0.0271732
		2.07267	0.026298
		2.07218	0.0268974
		2.07135	0.026242
		2.07063	0.0280953
		2.07004	0.0287623
		2.06945	0.0306035
		2.0688	0.0306494
		2.06824	0.0309711
		2.06782	0.0332226
		2.06715	0.0348083
		2.0664	0.0334767
		2.06589	0.0314432
		2.06539	0.0307735
		2.06469	0.0288089
		2.06436	0.023655
		2.06384	0.0224281
		2.0633	0.0232693
		2.0628	0.0253095
		2.06214	0.0281759
		2.06149	0.0304775
		2.06085	0.0302336
		2.06047	0.0267734
		2.0598	0.0260108
		2.05921	0.0214568
		2.05876	0.0193348
		2.05815	0.0184913
		2.05772	0.0176746
		2.05717	0.0146817
		2.05654	0.0130571
		2.05607	0.0115511
		2.05552	0.00638973
		2.05498	0.00354271
		2.0543	-0.0014013
		2.05388	-0.004772
		2.05339	-0.0076589
		2.05289	-0.0138496
		2.05219	-0.0153249
		2.05148	-0.0177194
		2.05085	-0.0156086
		2.05033	-0.0153762
		2.04953	-0.0197508
		2.04895	-0.0236604
		2.04857	-0.0240084
		2.0478	-0.0267277
		2.04719	-0.0258933
		2.04662	-0.025794
		2.04612	-0.0260192
		2.04531	-0.0292009
		2.0446	-0.0310299
		2.04406	-0.032034
		2.04342	-0.0317358
		2.04277	-0.0349625
		2.04214	-0.0383333
		2.04161	-0.0411307
		2.04114	-0.0390358
		2.04058	-0.0360132
		2.03981	-0.0357039
		2.0394	-0.0386883
		2.03855	-0.0372317
		2.03801	-0.0339253
		2.03746	-0.032585
		2.03674	-0.0332295
		2.03614	-0.0349933
		2.03571	-0.0361564
		2.03545	-0.0310811
		2.03473	-0.030193
		2.03401	-0.0281643
		2.0334	-0.0312396
		2.03279	-0.0314724
		2.03227	-0.0315304
		2.03153	-0.0330074
		2.03102	-0.0320074
		2.03051	-0.0332071
		2.02991	-0.0328146
		2.02926	-0.0337996
		2.02878	-0.0347525
		2.02825	-0.0322238
		2.02788	-0.0335462
		2.02733	-0.0312413
		2.02654	-0.0249614
		2.02607	-0.0264501
		2.02583	-0.0265989
		2.02506	-0.0247573
		2.02448	-0.0222772
		2.02402	-0.0243719
		2.02325	-0.0231685
		2.02267	-0.0219949
		2.02211	-0.0213454
		2.02158	-0.0237218
		2.02106	-0.0243126
		2.02031	-0.0217233
		2.01974	-0.0197388
		2.01903	-0.0179122
		2.01813	-0.0179355
		2.01751	-0.0200985
		2.01701	-0.0160235
		2.01643	-0.0153542
		2.0159	-0.0144508
		2.01513	-0.0148676
		2.0146	-0.0152527
		2.01403	-0.0134991
		2.01341	-0.0099293
		2.01305	-0.0103802
		2.01244	-0.0064553
		2.01177	-0.0076746
		2.01117	-0.0070063
		2.01044	-0.0082928
		2.00968	-0.0090438
		2.00917	-0.0082849
		2.00868	-0.0076585
		2.00797	-0.0062174
		2.00748	-0.0043365
		2.00703	-0.0014685
		2.00648	-0.005496
		2.00607	-0.0041161
		2.00549	-0.0014775
		2.00475	-0.0009091
		2.00415	-0.0008762
		2.00363	9.5e-05
		2.0028	0.00222182
		2.00215	0.00373767
		2.0016	0.00577247
		2.00115	0.00775722
		2.00066	0.00469703
		2.00007	0.00358768
		1.99966	0.0040449
		1.99912	0.00195513
		1.9985	0.0014048
		1.99796	0.00368077
		1.99724	0.00195832
		1.99665	0.00020485
		1.99598	0.00299882
		1.9953	0.00087912
		1.99462	-0.0003477
		1.99387	0.00084593
		1.99317	0.00234486
		1.99236	0.00472439
		1.99172	0.00716061
		1.99128	0.00668007
		1.99089	0.00476837
		1.99031	0.00449094
		1.98965	0.00205012
		1.9891	0.00218328
		1.98873	0.00367898
		1.98825	0.00350574
		1.98762	0.00363999
		1.98706	0.0008665
		1.98656	0.00053088
		1.9858	-0.0017588
		1.98513	-0.0006027
		1.98443	-0.0017628
		1.98385	-0.0026341
		1.98321	-0.0039725
		1.98267	-0.0039435
		1.98225	-0.002895
		1.98177	-0.002281
		1.9812	-0.0025008
		1.98067	0.00010475
		1.98003	0.00308034
		1.97919	0.00172871
		1.97872	-0.0040742
		1.97822	-0.0044379
		1.97714	-0.0047845
		1.97655	-0.0051435
		1.97579	-0.0019379
		1.97519	-0.006412
		1.97459	-0.0060447
		1.97415	-0.0082717
		1.97357	-0.0063189
		1.97305	-0.0062655
		1.9726	-0.0081229
		1.97198	-0.0036064
		1.97151	-0.0010958
		1.97084	0.00079156
		1.97035	-0.0002832
		1.96987	-0.0044613
		1.96905	-0.0040765
		1.96842	-0.0027283
		1.96774	-0.0048784
		1.96704	-0.0097889
		1.96653	-0.011213
		1.96596	-0.0100976
		1.96515	-0.0126574
		1.96449	-0.0158336
		1.96403	-0.0158392
		1.96354	-0.0131591
		1.96304	-0.0137929
		1.96238	-0.0160095
		1.96181	-0.0114177
		1.96096	-0.01071
		1.9605	-0.0059556
		1.95992	-0.0054172
		1.95919	-0.0061459
		1.95851	-0.0077579
		1.95794	-0.008181
		1.95751	-0.0064735
		1.95671	-0.0076877
		1.95598	-0.0081307
		1.95528	-0.0078004
		1.95487	-0.0124827
		1.95442	-0.009622
		1.95392	-0.0096954
		1.95353	-0.0115725
		1.9528	-0.0097657
		1.9521	-0.0160458
		1.95148	-0.0142428
		1.95103	-0.0151133
		1.95037	-0.0125921
		1.9498	-0.0065573
		1.94921	-0.0064404
		1.94832	-0.0060817
		1.94759	-0.0077466
		1.94695	-0.0120106
		1.94644	-0.0133385
		1.94591	-0.0088451
		1.94538	-0.0108383
		1.94486	-0.0063911
		1.94429	-0.0066685
		1.94376	-0.005001
		1.94301	-0.0029568
		1.94222	-0.0062681
		1.94153	-0.0072884
		1.94096	-0.0067363
		1.94041	-0.0094118
		1.93971	-0.0064546
		1.93924	-0.0045099
		1.93861	-0.0053809
		1.93802	-0.0051612
		1.93751	-0.0073909
		1.93672	-0.0119405
		1.93597	-0.0129691
		1.93518	-0.0140222
[truncated: 426 more rows]

## Sheet: Supplementary Figure 5f
	Map Model output for L. lactis expressed S. aureus TarGH bound to ATPγS
		Resolution (Å)	FSC
		24.6344	0.908492
		20.125	0.907877
		17.6964	0.906567
		16.2577	0.906258
		15.1186	0.904617
		14.246	0.90452
		13.6096	0.905645
		13.0117	0.903883
		12.5114	0.903504
		12.1044	0.901736
		11.7427	0.900965
		11.399	0.900752
		11.103	0.89895
		10.8464	0.896763
		10.6037	0.894205
		10.3828	0.891158
		10.1653	0.888567
		9.9948	0.886845
		9.8053	0.884393
		9.64714	0.883439
		9.48834	0.882009
		9.34535	0.87958
		9.20976	0.876431
		9.08952	0.874567
		8.96431	0.870969
		8.83346	0.867679
		8.74322	0.865692
		8.64482	0.86259
		8.52529	0.861621
		8.436	0.858339
		8.34257	0.855103
		8.25326	0.852489
		8.18338	0.850136
		8.10882	0.846443
		8.02231	0.845167
		7.93437	0.843659
		7.8699	0.840498
		7.79758	0.837778
		7.73868	0.834917
		7.67407	0.833071
		7.61343	0.830331
		7.5469	0.827461
		7.49439	0.824848
		7.43003	0.822069
		7.37846	0.819847
		7.32509	0.817849
		7.27518	0.815979
		7.21939	0.813782
		7.17211	0.81255
		7.1301	0.810761
		7.08473	0.808133
		7.02686	0.804788
		6.97923	0.801708
		6.93928	0.800073
		6.91049	0.798018
		6.86112	0.796725
		6.82533	0.795556
		6.79198	0.794198
		6.74857	0.793768
		6.70572	0.791894
		6.66573	0.790599
		6.63492	0.789073
		6.59945	0.788796
		6.55891	0.788194
		6.52693	0.787628
		6.49854	0.787495
		6.4654	0.786837
		6.43407	0.786673
		6.40039	0.787161
		6.37491	0.787274
		6.3509	0.788234
		6.31728	0.788304
		6.29	0.788541
		6.25249	0.788731
		6.22204	0.789703
		6.197	0.790563
		6.175	0.791662
		6.14828	0.792542
		6.11883	0.792454
		6.09544	0.793924
		6.06858	0.794795
		6.04622	0.795644
		6.02242	0.7971
		5.99791	0.798247
		5.97659	0.799492
		5.95061	0.801458
		5.92623	0.803612
		5.90925	0.804749
		5.88563	0.80569
		5.86254	0.806274
		5.84283	0.807846
		5.82405	0.809173
		5.79965	0.80991
		5.77683	0.810858
		5.75129	0.812909
		5.73133	0.814025
		5.71778	0.81643
		5.69924	0.817921
		5.67474	0.81947
		5.65997	0.821707
		5.64459	0.82364
		5.62659	0.825747
		5.60612	0.827707
		5.58223	0.830893
		5.56538	0.833908
		5.55411	0.83679
		5.53796	0.838599
		5.5219	0.840083
		5.50357	0.842818
		5.48483	0.845606
		5.4663	0.847732
		5.45105	0.849713
		5.43549	0.85039
		5.41641	0.851801
		5.39971	0.854124
		5.38508	0.856055
		5.37167	0.85859
		5.35618	0.861279
		5.34067	0.863075
		5.32682	0.864501
		5.3131	0.865073
		5.29954	0.865573
		5.28343	0.866861
		5.26956	0.869363
		5.25572	0.870882
		5.2427	0.872327
		5.22758	0.873852
		5.21327	0.874765
		5.19986	0.876821
		5.18797	0.877189
		5.17511	0.878777
		5.16216	0.880154
		5.15299	0.881041
		5.13953	0.882368
		5.12394	0.884552
		5.11025	0.884554
		5.0955	0.88464
		5.08019	0.885987
		5.06955	0.887732
		5.06034	0.888752
		5.04943	0.888618
		5.03654	0.890214
		5.02337	0.890805
		5.01093	0.891591
		4.99854	0.892268
		4.98792	0.893092
		4.97969	0.893351
		4.97143	0.89384
		4.95924	0.89505
		4.94869	0.895072
		4.93712	0.895862
		4.9263	0.896514
		4.91524	0.895719
		4.9064	0.896762
		4.89391	0.896965
		4.88062	0.897832
		4.87209	0.897788
		4.86348	0.898123
		4.85311	0.89867
		4.84045	0.898301
		4.82999	0.898963
		4.81964	0.899624
		4.80998	0.90021
		4.79845	0.899662
		4.78675	0.899964
		4.77766	0.899836
		4.76904	0.900083
		4.7615	0.900472
		4.75342	0.901246
		4.74516	0.900938
		4.73692	0.900608
		4.72886	0.900217
		4.71959	0.900298
		4.71069	0.89997
		4.70151	0.899975
		4.69151	0.899799
		4.68061	0.899199
		4.67289	0.899291
		4.66311	0.899283
		4.65431	0.899479
		4.64616	0.899279
		4.63601	0.899309
		4.62767	0.899642
		4.62065	0.899523
		4.61275	0.900184
		4.6053	0.899661
		4.59764	0.899458
		4.59005	0.899529
		4.58059	0.89919
		4.57114	0.899029
		4.5654	0.899358
		4.5572	0.898205
		4.54643	0.89796
		4.53766	0.897939
		4.52966	0.897522
		4.52324	0.897775
		4.51669	0.898377
		4.50932	0.898455
		4.50281	0.898365
		4.49392	0.898641
		4.48534	0.898299
		4.4783	0.898592
		4.47179	0.897531
		4.46576	0.898128
		4.45785	0.897898
		4.4511	0.897889
		4.44483	0.897737
		4.43879	0.896996
		4.43109	0.895832
		4.4235	0.896358
		4.4152	0.896134
		4.4078	0.896238
		4.39975	0.895823
		4.39389	0.895707
		4.38833	0.895812
		4.38206	0.895162
		4.37656	0.895221
		4.36932	0.894848
		4.36175	0.894984
		4.35459	0.894537
		4.34542	0.894752
		4.33917	0.895866
		4.33356	0.896336
		4.32716	0.895872
		4.31998	0.895223
		4.31378	0.894802
		4.30736	0.894458
		4.30275	0.894835
		4.29682	0.895083
		4.2895	0.894953
		4.28222	0.895377
		4.27617	0.895461
		4.2716	0.895297
		4.26567	0.894871
		4.25957	0.894609
		4.25287	0.894175
		4.24808	0.894087
		4.2415	0.893859
		4.23628	0.893764
		4.23258	0.893783
		4.227	0.893608
		4.21907	0.893771
		4.21244	0.893034
		4.20703	0.893042
		4.20173	0.893349
		4.19658	0.893537
		4.19023	0.893443
		4.18404	0.893627
		4.17834	0.893611
		4.17184	0.893043
		4.16681	0.89275
		4.16153	0.892009
		4.15626	0.892317
		4.15052	0.892819
		4.1439	0.892996
		4.13867	0.892873
		4.13463	0.892723
		4.13005	0.892492
		4.12507	0.892531
		4.11905	0.892657
		4.11299	0.891682
		4.10518	0.891536
		4.09964	0.890389
		4.09505	0.890103
		4.09062	0.889921
		4.08658	0.889242
		4.08191	0.888671
		4.07705	0.888052
		4.07287	0.887645
		4.06847	0.886401
		4.06319	0.887566
		4.05814	0.887726
		4.0537	0.887346
		4.04875	0.887477
		4.04281	0.887215
		4.03695	0.886945
		4.0323	0.886642
		4.02832	0.886546
		4.02408	0.886322
		4.01924	0.885896
		4.01403	0.884968
		4.00926	0.88449
		4.00415	0.883086
		3.99938	0.881953
		3.99471	0.881342
		3.99077	0.880677
		3.98517	0.879968
		3.97956	0.879268
		3.975	0.8779
		3.97105	0.877873
		3.96704	0.877479
		3.96225	0.876102
		3.95787	0.875431
		3.9536	0.874952
		3.94926	0.874239
		3.94442	0.873728
		3.93977	0.873046
		3.93513	0.872392
		3.93032	0.87191
		3.92617	0.870947
		3.92229	0.869732
		3.91768	0.869188
		3.91305	0.86743
		3.90945	0.867343
		3.90494	0.865878
		3.90095	0.865267
		3.89573	0.864118
		3.89137	0.863893
		3.88742	0.863332
		3.88345	0.863141
		3.88023	0.862989
		3.87599	0.861795
		3.87217	0.860899
		3.86848	0.859674
		3.86401	0.859899
		3.85931	0.858857
		3.85589	0.858126
		3.85283	0.857074
		3.8492	0.856598
		3.84579	0.854971
		3.84174	0.853976
		3.83659	0.85356
		3.832	0.852208
		3.82864	0.8518
		3.82468	0.851331
		3.82015	0.851059
		3.81642	0.850826
		3.81149	0.849877
		3.80685	0.84899
		3.80167	0.848584
		3.79835	0.848483
		3.79463	0.848428
		3.79126	0.847766
		3.78761	0.846324
		3.78355	0.846143
		3.78002	0.845282
		3.77686	0.844633
		3.77436	0.844231
		3.77127	0.844027
		3.76783	0.843294
		3.76424	0.841729
		3.76014	0.840927
		3.75634	0.84073
		3.75196	0.840087
		3.74692	0.838903
		3.74368	0.837523
		3.74072	0.837002
		3.73788	0.836183
		3.73434	0.835323
		3.73082	0.834552
		3.72762	0.833721
		3.72377	0.833152
		3.72022	0.832997
		3.71652	0.832093
		3.71335	0.830898
		3.70947	0.829929
		3.70542	0.82945
		3.70175	0.828865
		3.69829	0.829046
		3.69502	0.829049
		3.69148	0.828268
		3.68832	0.827477
		3.68522	0.827738
		3.68211	0.826744
		3.67883	0.826312
		3.67521	0.825679
		3.67208	0.826532
		3.66866	0.825465
		3.66577	0.826848
		3.6626	0.82571
		3.65848	0.825876
		3.65537	0.823097
		3.65178	0.822488
		3.64848	0.820888
		3.64599	0.820066
		3.64303	0.817806
		3.64	0.815998
		3.63633	0.814446
		3.63318	0.814306
		3.62991	0.812621
		3.62664	0.81119
		3.62381	0.809248
		3.62073	0.807609
		3.61796	0.806233
		3.61406	0.804991
		3.61079	0.802473
		3.60648	0.801492
		3.60369	0.800044
		3.60051	0.798165
		3.5975	0.796784
		3.59394	0.793825
		3.59024	0.79088
		3.58774	0.789983
		3.58475	0.788882
		3.5823	0.788061
		3.58011	0.786258
		3.57732	0.78435
		3.57455	0.782296
		3.57188	0.780948
		3.56849	0.778205
		3.56434	0.777767
		3.5607	0.775649
		3.5579	0.774007
		3.55583	0.773205
		3.5539	0.772366
		3.55107	0.771435
		3.54854	0.769412
		3.54554	0.768576
		3.54228	0.768855
		3.53946	0.766599
		3.53688	0.764782
		3.53413	0.761914
		3.53117	0.760546
		3.52901	0.757453
		3.52554	0.75711
		3.52225	0.75473
		3.5193	0.752729
		3.51614	0.751028
		3.51346	0.751602
		3.51053	0.748786
		3.50812	0.749031
		3.50565	0.748879
		3.50242	0.745953
		3.49967	0.745227
		3.4968	0.74165
		3.49346	0.741399
		3.49049	0.739927
		3.48768	0.738533
		3.48441	0.737171
		3.48181	0.735946
		3.4787	0.735158
		3.47627	0.734416
		3.47374	0.731573
		3.47113	0.729682
		3.46939	0.726957
		3.4674	0.725019
		3.46491	0.723915
		3.46247	0.722462
		3.45998	0.720086
		3.45751	0.717391
		3.45447	0.714686
		3.45175	0.712876
		3.44918	0.713548
		3.44605	0.711548
		3.44359	0.709853
		3.44133	0.707875
		3.43869	0.707698
		3.43587	0.706692
		3.4332	0.705285
		3.43101	0.703854
		3.4285	0.702896
		3.42587	0.700904
		3.42294	0.703019
		3.42041	0.700872
		3.41777	0.700615
		3.4153	0.700569
		3.41301	0.698805
		3.41012	0.698013
		3.40794	0.696846
		3.40587	0.695909
		3.4034	0.694547
		3.40159	0.693494
		3.39895	0.691742
		3.39652	0.689346
		3.39386	0.690136
		3.39118	0.689181
		3.3888	0.689796
		3.38653	0.686086
		3.38413	0.685414
		3.38135	0.683482
		3.379	0.682901
		3.37677	0.681197
		3.37476	0.680138
		3.37237	0.677931
		3.37055	0.67718
		3.36814	0.675009
		3.36529	0.676234
		3.36201	0.674748
		3.3591	0.673474
		3.35698	0.67081
		3.3547	0.668493
		3.35253	0.665252
		3.35007	0.662874
		3.34774	0.661842
		3.34552	0.661765
		3.34283	0.661405
		3.34101	0.658925
		3.33928	0.656562
		3.33738	0.655754
		3.33503	0.654742
		3.3328	0.651742
		3.33064	0.652635
		3.32808	0.652428
		3.32543	0.65007
		3.32338	0.647329
		3.32131	0.6445
		3.31926	0.642477
		3.3178	0.641277
		3.31576	0.640635
		3.31329	0.637493
		3.31077	0.635818
		3.30845	0.63386
		3.30571	0.633334
		3.30346	0.631972
		3.30142	0.629692
		3.2997	0.625426
		3.29722	0.622717
		3.29486	0.622586
		3.29226	0.618785
		3.28993	0.615789
		3.28832	0.614514
		3.28643	0.614304
		3.28442	0.615013
		3.28229	0.613956
		3.27981	0.613786
		3.27759	0.611578
		3.2758	0.610387
		3.27376	0.609775
		3.27166	0.606047
		3.26972	0.600866
		3.26743	0.598604
		3.26496	0.593004
		3.2627	0.587811
		3.26049	0.586715
		3.25886	0.583958
		3.25649	0.584061
		3.25446	0.581579
		3.25298	0.580103
		3.25115	0.578682
		3.24887	0.577753
		3.24658	0.575216
		3.24472	0.572589
		3.24254	0.56964
		3.24095	0.567767
		3.23881	0.566752
		3.2368	0.566142
		3.23501	0.563778
		3.23297	0.560688
		3.23133	0.558832
		3.22956	0.556688
		3.22705	0.556518
		3.22485	0.554682
		3.22245	0.552631
		3.22048	0.548124
		3.21887	0.545534
		3.21685	0.544142
		3.21478	0.542683
		3.21232	0.542016
		3.21048	0.538761
		3.20906	0.537945
		3.20734	0.536849
		3.20501	0.536914
		3.20303	0.537277
		3.20107	0.533959
		3.19917	0.534829
		3.19726	0.53152
		3.19537	0.530093
		3.19273	0.532252
		3.1905	0.531346
		3.18854	0.530741
		3.18702	0.528337
		3.18514	0.526556
		3.18344	0.524745
		3.18177	0.525534
		3.18019	0.525345
		3.17851	0.523095
		3.17685	0.519536
		3.17541	0.517455
		3.17349	0.518954
		3.1719	0.519659
		3.16989	0.517111
		3.16806	0.512501
		3.16623	0.51169
		3.16383	0.509743
		3.16178	0.506927
		3.15966	0.506117
		3.15785	0.503417
		3.15621	0.499281
		3.15436	0.498377
		3.15276	0.49696
		3.1512	0.494298
		3.14907	0.49271
		3.14691	0.491216
		3.14478	0.489329
		3.14314	0.48714
		3.14165	0.484636
		3.14004	0.484198
		3.13837	0.485434
		3.13663	0.485067
		3.13484	0.482745
		3.13299	0.480696
		3.13096	0.478435
		3.12928	0.475507
		3.12792	0.474146
		3.1263	0.470943
		3.12431	0.471396
		3.12243	0.467529
		3.12086	0.466043
		3.11916	0.462665
		3.1173	0.458209
		3.11523	0.456631
		3.11365	0.455271
		3.11183	0.451449
		3.11007	0.447574
		3.10821	0.446405
		3.10637	0.44571
		3.10501	0.445787
		3.10331	0.444395
		3.10185	0.439886
		3.10019	0.438746
		3.09847	0.436085
		3.09705	0.435051
		3.09542	0.431043
		3.09363	0.425655
		3.09192	0.421577
		3.08997	0.420941
		3.08804	0.415848
		3.08674	0.414446
		3.08528	0.409331
		3.08368	0.40578
		3.08213	0.404253
		3.08058	0.402868
		3.07905	0.40074
		3.07742	0.401382
		3.07533	0.397571
		3.07332	0.394351
		3.07165	0.388704
		3.06995	0.385675
		3.06845	0.381071
		3.0667	0.37792
		3.06482	0.373183
		3.0635	0.370131
		3.0618	0.365844
		3.06035	0.365013
		3.0589	0.360307
		3.05727	0.353797
		3.0557	0.353433
		3.05409	0.350002
		3.05252	0.347724
		3.05057	0.3444
		3.04912	0.342081
		3.04732	0.339457
		3.04524	0.33735
		3.04366	0.33513
		3.04221	0.332921
		3.04042	0.331133
		3.03922	0.328959
		3.03773	0.330958
		3.03632	0.328915
		3.03477	0.332554
		3.03339	0.329586
		3.0323	0.330261
		3.03126	0.32609
		3.02979	0.325941
		3.02833	0.324247
		3.02669	0.320543
		3.0253	0.322377
		3.0238	0.323122
		3.02219	0.317315
		3.02034	0.316161
		3.0186	0.315947
		3.01695	0.314431
		3.01558	0.314709
		3.01397	0.313403
		3.01211	0.310818
		3.01079	0.307744
		3.00961	0.309155
		3.00811	0.31096
		3.0067	0.310234
		3.00539	0.30764
		3.00413	0.306655
		3.00254	0.305991
		3.00041	0.307468
		2.99826	0.307556
		2.99699	0.306455
		2.99544	0.307012
		2.99387	0.306104
		2.9923	0.306898
		2.99039	0.304916
		2.98882	0.303539
		2.98723	0.301372
		2.98578	0.302277
		2.98452	0.302422
		2.98317	0.30345
		2.98197	0.304858
		2.98092	0.304836
		2.97968	0.303413
		2.9781	0.300675
		2.9767	0.29943
		2.97541	0.300672
		2.97416	0.301187
		2.97274	0.300156
		2.97144	0.299535
		2.97003	0.297426
		2.96844	0.294987
		2.96693	0.295166
		2.96553	0.292618
		2.96385	0.292556
		2.96266	0.289448
		2.96154	0.287158
		2.9601	0.286848
		2.95881	0.28466
		2.95759	0.285097
		2.95611	0.284404
		2.95475	0.284035
		2.95322	0.280108
		2.95173	0.279066
		2.95026	0.277078
		2.94866	0.277396
		2.94733	0.277929
		2.94578	0.274362
		2.94422	0.274597
		2.943	0.272922
		2.94164	0.268603
		2.94032	0.267963
		2.93934	0.266173
		2.93779	0.260903
		2.93615	0.260211
		2.93469	0.252203
		2.9332	0.248455
		2.93171	0.248395
		2.93061	0.244156
		2.92903	0.239849
		2.92763	0.236265
		2.92629	0.231828
		2.92519	0.229031
		2.92395	0.226022
		2.92275	0.22512
		2.92112	0.223262
		2.91958	0.220096
		2.91787	0.218241
		2.9164	0.217075
		2.91511	0.216043
		2.91406	0.214095
		2.9129	0.209397
		2.91185	0.206389
		2.91089	0.203823
		2.90972	0.197991
		2.90839	0.196447
		2.90702	0.193546
		2.90604	0.191626
		2.90482	0.189308
		2.90348	0.183539
		2.9022	0.181551
		2.90054	0.180333
		2.89919	0.1748
		2.89818	0.173678
		2.89689	0.168471
		2.89552	0.162753
		2.89442	0.158672
		2.89308	0.150043
		2.89173	0.148994
		2.89042	0.143001
		2.88907	0.140259
		2.88786	0.135647
		2.88654	0.129413
		2.88556	0.127075
		2.88373	0.118371
		2.88223	0.11265
		2.88103	0.112905
		2.87992	0.108334
		2.8789	0.103628
		2.87747	0.101605
		2.87603	0.0971168
		2.87465	0.0946152
		2.87326	0.0922198
		2.87184	0.0932665
		2.87055	0.0919929
		2.86936	0.0901769
		2.86782	0.0893999
		2.86662	0.0870093
		2.86577	0.0818429
		2.86475	0.0786758
		2.86341	0.0757357
		2.86232	0.0701015
		2.86116	0.0685089
		2.86002	0.0669507
		2.85886	0.0641909
		2.85769	0.0601229
		2.85644	0.0602874
		2.85516	0.0615513
		2.854	0.0589527
		2.85273	0.0600813
		2.85152	0.0567636
		2.84997	0.0547272
		2.8488	0.0525551
		2.84782	0.04875
		2.84674	0.0476728
		2.84554	0.0456455
		2.84407	0.0434393
		2.84278	0.0378118
		2.84161	0.0355959
		2.84024	0.0328275
		2.83878	0.0312931
		2.83733	0.0269905
		2.8362	0.0223939
		2.83499	0.0198727
		2.83408	0.0144012
		2.83306	0.0114598
		2.8319	0.0117522
		2.83088	0.0127345
		2.82997	0.0133013
		2.82893	0.0130902
		2.82791	0.0126578
		2.82691	0.012114
		2.82567	0.0100037
		2.82458	0.00752619
		2.82333	0.00436234
		2.82232	0.00043848
		2.82117	-0.0031753
		2.81988	-0.0040584
		2.81852	-0.0031796
		2.81738	-0.0078732
		2.81611	-0.0112437
		2.81508	-0.0094
		2.81367	-0.0096294
		2.81255	-0.0087444
		2.81161	-0.0107785
		2.81067	-0.0115733
		2.80973	-0.0137621
		2.80887	-0.0146385
		2.80765	-0.0182006
		2.80618	-0.0184336
		2.80492	-0.0177878
		2.80343	-0.0182388
		2.80202	-0.0165671
		2.80077	-0.0174915
		2.79983	-0.0196412
		2.79866	-0.0230276
		2.79745	-0.0226604
		2.79618	-0.0244818
		2.79514	-0.0299072
		2.79407	-0.0322611
		2.79326	-0.0370763
		2.79233	-0.0377655
		2.79125	-0.0406567
		2.79019	-0.0422024
		2.78897	-0.0417123
		2.78786	-0.0417308
		2.78693	-0.0451088
		2.78547	-0.0463826
		2.78428	-0.0506585
		2.78319	-0.0530966
		2.78193	-0.0526887
		2.78073	-0.0599598
		2.77977	-0.0620762
		2.7788	-0.0614434
		2.778	-0.0631997
		2.7768	-0.0623684
		2.77558	-0.0588146
		2.77448	-0.0594083
		2.77351	-0.0623849
		2.77229	-0.0652163
		2.77115	-0.066756
		2.77002	-0.0683637
		2.76894	-0.0679977
		2.76748	-0.0637897
		2.76645	-0.064136
		2.76546	-0.0590966
		2.76425	-0.0555328
		2.76342	-0.0551321
		2.76221	-0.0542923
		2.76126	-0.0529012
		2.76045	-0.0513364
		2.75944	-0.0495595
		2.75863	-0.0484576
		2.75753	-0.0481691
		2.75616	-0.0508865
		2.75505	-0.0533969
		2.75403	-0.050875
		2.7531	-0.0502653
		2.75224	-0.0508699
		2.7512	-0.0477727
		2.75033	-0.0471702
		2.74908	-0.0435501
		2.74813	-0.0426716
		2.74715	-0.0428267
		2.74611	-0.0424236
		2.74498	-0.0419292
		2.74401	-0.0365097
		2.74276	-0.0384483
		2.74177	-0.0398201
		2.7405	-0.0350541
		2.73927	-0.0375297
		2.73803	-0.0388838
		2.73715	-0.041157
		2.73635	-0.0402303
		2.73544	-0.0356013
		2.7347	-0.0318439
		2.7336	-0.0307991
		2.73259	-0.0271217
		2.73174	-0.0275953
		2.73074	-0.0295746
		2.72967	-0.0318046
		2.72877	-0.0329091
		2.72752	-0.0295259
		2.72647	-0.0266529
		2.72579	-0.0257113
		2.72483	-0.0243297
		2.72375	-0.0210737
		2.72266	-0.0212065
		2.72139	-0.0229251
		2.72051	-0.0218448
		2.71985	-0.0175691
		2.71881	-0.0189607
		2.71768	-0.0202187
		2.71656	-0.019693
		2.71562	-0.0137242
		2.71452	-0.0124863
		2.71337	-0.010848
		2.71235	-0.0092532
		2.71129	-0.0120947
		2.71045	-0.0102083
		2.70941	-0.0076255
		2.70825	-0.0052209
		2.70702	-0.0067519
		2.70585	-0.0076424
		2.70459	-0.0087092
		2.70357	-0.0114927
		2.70265	-0.0119347
		2.70182	-0.0076189
		2.70077	-0.0077174
		2.6999	-0.0053498
		2.69915	-0.0029074
		2.69827	-0.0055059
		2.69725	-0.0037255
		2.69608	-0.0071001
		2.69518	-0.0084575
		2.69413	-0.0044953
		2.69337	0.00093486
		2.69271	-0.0017467
		2.69185	-0.0005337
		2.69106	-0.0008427
		2.69013	0.0002785
		2.68917	0.00168756
		2.68821	-0.001834
		2.68727	-0.0038637
		2.68618	-0.0046422
		2.6851	-0.0032827
		2.68415	-0.0039788
		2.68321	-0.00112
		2.68223	-0.0021151
		2.6813	-0.0020964
		2.68048	-0.0049183
		2.67967	-0.0040452
		2.67873	0.00246437
		2.67777	-0.0007302
		2.67662	-7.07e-05
		2.67573	0.0002619
		2.67473	-0.0003345
		2.6739	-0.0053488
		2.67299	-0.0058753
		2.67224	-0.0009286
		2.67124	-0.0005269
		2.67002	0.00144156
		2.66888	0.00310925
		2.66795	0.0011171
		2.66696	0.0006105
		2.66637	0.00170282
		2.6652	0.00311364
		2.66389	0.0015734
		2.66293	0.00227427
		2.66206	0.00315066
		2.66114	0.00489163
		2.66041	0.0045497
		2.65936	0.00662474
		2.65841	0.00632161
		2.65766	0.00717944
		2.65693	0.00899029
		2.65602	0.0128625
		2.65504	0.0119127
		2.65421	0.00862804
		2.65344	0.0104606
		2.6527	0.00902431
		2.65179	0.0107692
		2.65083	0.0108752
		2.64989	0.0129524
		2.64891	0.0127973
		2.64791	0.0136756
		2.64703	0.0152221
		2.64622	0.0114818
		2.64531	0.0130381
		2.64449	0.0129655
		2.64355	0.00781609
		2.64281	0.00845703
		2.64198	0.0139842
		2.64105	0.0180469
		2.64005	0.0200148
		2.63925	0.0194907
		2.63848	0.0185547
		2.63754	0.0179916
		2.63655	0.0140421
		2.63575	0.0166826
		2.63489	0.0181466
		2.63397	0.0202549
		2.63287	0.0218363
		2.63213	0.0217396
		2.63151	0.0190721
		2.63058	0.019762
		2.62983	0.0198498
		2.6289	0.0207301
		2.62786	0.0222811
		2.62701	0.0252539
		2.62611	0.0262456
		2.62508	0.0232672
		2.62424	0.0235457
		2.62353	0.0246457
		2.62267	0.0226918
		2.62178	0.0176915
		2.62088	0.0192882
		2.62002	0.0169688
		2.61923	0.0157182
		2.61828	0.0167303
		2.61744	0.0159889
		2.61631	0.0145259
		2.61534	0.0107475
		2.6145	0.0111017
		2.61349	0.00867646
		2.61241	0.0041664
		2.61143	0.00921934
		2.6104	0.00554157
		2.60938	0.00672856
		2.60869	0.00736457
		2.60804	0.00670329
		2.6072	0.00181387
		2.60641	0.00094478
		2.60536	0.0005593
		2.60453	0.00045543
		2.60388	0.00162127
		2.60305	-0.0024257
		2.60225	-0.0109596
		2.6015	-0.0136782
		2.60067	-0.014084
		2.59991	-0.0135656
		2.59916	-0.0177655
		2.59856	-0.0191172
		2.59775	-0.0177728
		2.59675	-0.0153955
		2.59588	-0.012429
		2.59494	-0.0114247
		2.59416	-0.0114201
		2.5934	-0.0175507
		2.59276	-0.0186615
		2.59196	-0.0215133
		2.59122	-0.02046
		2.59053	-0.0244729
		2.58977	-0.0269412
		2.58894	-0.0236779
		2.58802	-0.0228046
		2.5872	-0.0250489
		2.58646	-0.0230132
		2.58558	-0.0223315
		2.58472	-0.0207647
		2.58406	-0.0206473
		2.58326	-0.0210704
		2.58226	-0.0227427
		2.58129	-0.0225596
		2.58037	-0.0185836
		2.5794	-0.0204143
		2.57852	-0.0211174
		2.57772	-0.0223206
		2.57693	-0.0251019
		2.57605	-0.0244317
		2.57544	-0.0257805
		2.57461	-0.0264749
		2.57401	-0.0225806
		2.57334	-0.0246937
		2.57257	-0.0244938
		2.57179	-0.0247472
		2.5711	-0.0221
		2.57033	-0.0243675
		2.56954	-0.0266971
		2.56863	-0.0253038
		2.56767	-0.02793
		2.56684	-0.0251868
		2.5661	-0.0266879
		2.56521	-0.0271748
		2.56448	-0.0271805
		2.56356	-0.0243916
		2.56285	-0.0234105
		2.56208	-0.0218623
		2.56123	-0.0204641
		2.56036	-0.015854
		2.55952	-0.017113
		2.55882	-0.0127448
		2.55797	-0.012449
		2.557	-0.0120802
		2.55628	-0.0136801
		2.55556	-0.0117491
		2.55468	-0.0104243
		2.55388	-0.0098859
		2.55318	-0.0073813
		2.55248	-0.0037974
		2.55183	-0.0053199
		2.55103	-0.0055372
		2.55019	-0.0030653
		2.54948	-0.0001899
		2.54886	0.00270512
		2.5481	0.00632295
		2.54732	0.00642872
		2.54651	0.00937103
		2.54566	0.010383
		2.54482	0.00946257
		2.54403	0.00895546
		2.54348	0.00707205
		2.54279	0.00638785
		2.54199	0.00707373
		2.54119	0.00710227
		2.54019	0.00697599
		2.53945	0.0108204
		2.53865	0.00815911
		2.53776	0.0103585
		2.53702	0.0103786
		2.53632	0.0117207
		2.5356	0.0114408
		2.53485	0.0146231
		2.53411	0.0148323
		2.53339	0.0170399
		2.53254	0.0165302
		2.53192	0.0182786
		2.53099	0.0161557
		2.53021	0.0177209
		2.52954	0.0146524
		2.52874	0.0140266
		2.52782	0.0155919
		2.52702	0.0156843
		2.52634	0.0170098
		2.52555	0.0143124
		2.52485	0.0135313
		2.52402	0.0116053
		2.5233	0.0127057
		2.52269	0.0163551
		2.52207	0.0168562
		2.52138	0.0147055
		2.52068	0.0154517
		2.51988	0.0180705
		2.5191	0.0187537
		2.51829	0.0196903
		2.51741	0.0196336
		2.51681	0.0175984
		2.51612	0.0118494
		2.51541	0.0104356
		2.51474	0.0128585
		2.51396	0.0126768
		2.51322	0.0168046
		2.51258	0.0150789
		2.51184	0.0192592
		2.51107	0.0189226
		2.51043	0.0165238
		2.50964	0.0140237
		2.50904	0.0145707
		2.50827	0.0143003
		2.5074	0.0122938
		2.50655	0.0104854
		2.50591	0.00732595
		2.50536	0.00657895
		2.50461	0.00587337
		2.50398	0.00342575
		2.5033	0.00290712
		2.50248	0.0024889
		2.50166	0.00062403
		2.501	-0.0004712
		2.50042	0.00300871
		2.49963	-0.0033513
		2.49876	0.00089523
		2.49799	0.00041786
		2.49714	-0.0010314
		2.49654	-0.0019466
		2.49591	-0.0001361
		2.49525	0.00226625
		2.49457	0.00094504
		2.49386	0.00131626
		2.49331	0.00139575
		2.49267	0.00152476
		2.49197	0.00458044
		2.49122	0.00165392
		2.49054	-0.0001947
		2.48981	0.00045843
		2.48923	-0.0010598
		2.48859	-0.001001
		2.488	-0.0009353
		2.48736	-0.0039978
		2.48673	-0.0018628
		2.48599	-0.0027594
		2.48523	0.00055984
		2.4844	0.00152916
		2.48373	0.0024547
		2.48307	0.00206764
		2.48247	0.00515343
		2.48182	0.00421202
		2.4811	0.0028576
		2.48046	0.00289771
		2.47977	0.00355087
		2.47882	0.00325762
		2.47799	0.00197564
		2.47726	0.00317659
		2.47647	0.00213032
		2.47581	0.00135291
		2.47507	-0.0010248
		2.47429	-0.0004504
		2.47352	-0.0015272
		2.47285	-0.0019667
		2.47214	-0.003503
		2.47155	-0.0013092
		2.47077	-0.0026699
		2.47015	-0.0016415
		2.46929	0.00025845
		2.46849	-0.0010587
		2.46763	0.00028626
		2.46706	0.00451664
		2.46638	0.00082316
		2.46558	0.00161826
		2.46473	0.00190419
		2.46399	0.00106674
		2.46334	0.00206106
		2.46274	0.00500057
		2.46206	-0.0007519
		2.46148	0.00137534
		2.46084	-0.001867
		2.4603	-0.0024055
		2.45984	-0.002053
		2.45915	0.00031599
		2.45853	0.00016258
		2.45789	0.00073077
		2.45714	0.00051332
		2.45657	0.00178211
		2.45589	0.0055033
		2.45523	0.00657178
		2.45451	0.00877489
		2.45384	0.00690655
		2.45317	0.00987948
		2.45239	0.00721813
		2.45186	0.00662533
		2.45117	0.00654928
		2.45057	0.00601852
		2.44989	0.00395367
		2.44927	0.00464832
		2.44859	0.00480731
		2.44795	0.00538964
		2.44747	0.00460091
		2.4469	0.00299936
		2.4463	0.00608243
		2.44574	0.00718465
		2.44516	0.00530739
		2.44454	0.00323197
		2.4437	-0.000532
		2.44297	0.00033108
		2.44237	-0.0021514
		2.44178	-0.0038934
		2.44106	-0.0042319
		2.44023	-0.0057324
		2.43961	-0.0071015
		2.43902	-0.0106313
		2.4384	-0.0080383
		2.43778	-0.0114499
		2.43721	-0.0126722
		2.43667	-0.0127014
		2.43609	-0.0128427
		2.43562	-0.0141124
		2.43503	-0.0179419
		2.43433	-0.0179104
		2.43365	-0.0152662
		2.43283	-0.0148655
		2.43206	-0.0185181
		2.43138	-0.0124502
		2.43084	-0.0118925
		2.43017	-0.0128362
		2.42941	-0.0151773
		2.42883	-0.0154477
		2.42804	-0.0178571
		2.42729	-0.0200388
		2.42658	-0.0222353
		2.42596	-0.021809
		2.42546	-0.0216102
		2.42484	-0.0217776
		2.42409	-0.0236645
		2.42346	-0.0198422
		2.42278	-0.0158785
		2.42213	-0.017062
		2.42166	-0.0156722
		2.421	-0.0170997
		2.4204	-0.0176182
		2.41979	-0.0157396
		2.41925	-0.0173608
		2.41853	-0.0191711
		2.41795	-0.0181627
		2.41731	-0.0163685
		2.41667	-0.0168275
		2.41612	-0.0192641
		2.41552	-0.0214571
		2.41479	-0.0220897
		2.41407	-0.0204041
		2.41353	-0.0213642
		2.413	-0.0240256
		2.41244	-0.0271916
		2.41173	-0.0254449
		2.41109	-0.0208896
		2.41053	-0.0195066
		2.40995	-0.0208662
		2.40943	-0.017185
		2.40865	-0.0198176
		2.40797	-0.0193865
		2.40736	-0.0180185
		2.40675	-0.0146258
		2.40619	-0.0123818
		2.40553	-0.0098447
		2.40488	-0.0086111
		2.40426	-0.0049183
		2.40362	-0.0043291
		2.40294	-0.0046415
		2.40244	-0.0040952
		2.40193	0.00167353
		2.40131	0.00011059
		2.40051	0.0015032
		2.39993	0.00534648
		2.39931	0.00557765
		2.39872	0.00430395
		2.39793	0.00671685
		2.39725	0.00754468
		2.39662	0.00813738
		2.39602	0.0108318
		2.39547	0.0141443
		2.39505	0.0148327
		2.3944	0.0171523
		2.39385	0.0185834
		2.3933	0.0214702
		2.39265	0.0181188
		2.39195	0.0140806
		2.3913	0.0135604
		2.39074	0.0130302
		2.39014	0.0175531
		2.38949	0.0165923
		2.38903	0.0164935
		2.38852	0.0197292
		2.38783	0.0205543
		2.38718	0.0230689
		2.38653	0.0244107
		2.38595	0.0243856
		2.38526	0.0247696
		2.38455	0.0235526
		2.38394	0.0217819
		2.38346	0.0216039
		2.38301	0.0189252
		2.38246	0.0167871
		2.38194	0.0182846
		2.38138	0.0208862
		2.38079	0.0222456
		2.38024	0.0219046
		2.37954	0.0191005
		2.37893	0.0211653
		2.37844	0.0192254
		2.37792	0.0196265
		2.37751	0.0189018
		2.37697	0.0188378
		2.37631	0.0171586
		2.37578	0.0193293
		2.37519	0.0196214
		2.37465	0.0193115
		2.37412	0.0177372
		2.37361	0.0198409
		2.37294	0.0226595
		2.37235	0.0233195
		2.37179	0.0260316
		2.37124	0.0262591
		2.37072	0.0296593
		2.37014	0.0290409
		2.3697	0.0265973
		2.36897	0.0271344
		2.36831	0.0269307
		2.3676	0.0270011
		2.36703	0.0274161
		2.36641	0.0273267
		2.36587	0.0280868
		2.36536	0.0267079
		2.36475	0.0268634
		2.36393	0.0261218
		2.36339	0.0291856
		2.36271	0.0258865
		2.36207	0.0255684
		2.36157	0.0245944
		2.36098	0.0235194
		2.36044	0.0249898
		2.35981	0.0237008
		2.35921	0.0243448
		2.35865	0.02217
		2.35808	0.0219107
		2.35754	0.0162927
		2.35688	0.014047
		2.35633	0.013092
		2.35581	0.0142883
		2.35534	0.0177336
		2.35481	0.0173217
		2.3542	0.0168634
		2.35368	0.0171776
		2.35309	0.0179662
		2.35266	0.0184651
		2.35219	0.0203828
		2.35157	0.0173722
		2.351	0.0159158
		2.35039	0.016297
		2.34993	0.0145071
		2.34935	0.0158871
		2.34878	0.0164766
		2.34813	0.0181592
		2.34763	0.0154692
		2.34699	0.00946155
		2.34642	0.00862818
		2.34584	0.0084215
		2.34524	0.00569932
		2.34468	0.0035756
		2.34399	0.00222513
		2.34325	-0.0016697
		2.34268	-0.0048549
		2.34215	-0.0029841
		2.34151	-0.0016344
		2.34085	-0.0049126
		2.34032	-0.0055442
		2.33986	-0.0069273
		2.3394	-0.0069099
		2.33883	-0.0102928
		2.33826	-0.0113496
		2.33779	-0.0113175
		2.33735	-0.0147573
		2.33679	-0.0161333
		2.3362	-0.013846
		2.3355	-0.015155
		2.33491	-0.0156797
		2.33448	-0.0157602
		2.33397	-0.0144693
		2.33349	-0.0132661
		2.33298	-0.015236
		2.33235	-0.0190306
		2.33182	-0.0206273
		2.33114	-0.0165305
		2.33053	-0.0184092
		2.32988	-0.020143
		2.32933	-0.0190637
		2.32872	-0.0166076
		2.32821	-0.0170107
		2.32771	-0.0188915
		2.32707	-0.0196228
		2.3266	-0.0159723
		2.326	-0.0159541
		2.32538	-0.0096201
		2.32473	-0.0095356
		2.32394	-0.0088845
		2.32333	-0.0118216
		2.32282	-0.0138749
		2.32221	-0.0123208
		2.32146	-0.0135413
		2.32096	-0.0154389
		2.32041	-0.0177184
		2.31984	-0.0165165
		2.3193	-0.0148715
		2.31876	-0.0125257
		2.31817	-0.0134612
		2.31762	-0.0137113
		2.31701	-0.0115425
		2.31649	-0.0102202
		2.31606	-0.0076061
		2.31558	-0.0058042
		2.31509	-0.0072618
		2.31441	-0.005499
		2.31388	-0.0090563
		2.31337	-0.0077506
		2.31285	-0.0061074
		2.31238	-0.0051675
		2.31186	-0.0050537
		2.31137	-0.0048689
		2.31076	-0.0031992
		2.31003	-0.0019741
		2.30942	-0.0013022
		2.30881	0.001009
		2.30828	0.00516516
		2.3076	0.00567966
		2.30711	0.00776183
		2.30647	0.00992786
		2.30588	0.00949221
		2.30533	0.00930132
		2.30461	0.0101997
		2.30417	0.0127779
		2.30363	0.0135786
		2.30323	0.0134983
		2.30268	0.0149611
		2.3021	0.0119584
		2.30166	0.0143066
		2.30123	0.0145477
		2.30071	0.0187114
		2.30016	0.0206808
		2.29953	0.0204975
		2.29891	0.0208265
		2.29829	0.0189994
		2.2978	0.020094
		2.29722	0.0207455
		2.2966	0.0192331
		2.2961	0.018509
		2.29556	0.0215355
		2.29493	0.019632
		2.29447	0.0190602
		2.29395	0.0196481
		2.29337	0.0184275
		2.29273	0.0156906
		2.29209	0.0148544
		2.29137	0.0158799
		2.29068	0.0136185
		2.29003	0.0138546
		2.2895	0.0172206
		2.28896	0.0180335
		2.28822	0.0156835
		2.28771	0.0159052
		2.2872	0.0171995
		2.28669	0.0165671
		2.28621	0.0196776
		2.2857	0.01868
		2.28518	0.0167826
		2.28478	0.0181285
		2.28429	0.0213534
		2.28387	0.0193725
		2.2833	0.0171566
		2.2827	0.0121935
		2.28225	0.0119396
		2.28171	0.0134927
		2.28108	0.0130604
		2.28037	0.0139004
		2.27974	0.0131072
		2.27913	0.0110561
		2.27861	0.0108603
		2.27802	0.00839102
		2.27761	0.00711533
		2.27689	0.00762325
		2.27627	0.00382932
		2.27569	0.00402171
		2.27507	0.00613991
		2.27456	0.00690388
		2.27405	0.00525513
		2.27349	0.00449495
		2.27295	0.00851205
		2.27245	0.00482318
		2.27187	0.00402752
		2.27125	0.00266067
		2.27064	0.00263236
		2.27009	0.00333578
		2.26947	0.0009221
		2.26895	0.00263063
		2.26857	-0.0017378
		2.26806	-0.0032839
		2.26748	-0.0049604
		2.26695	-0.0077799
		2.26636	-0.007818
		2.26574	-0.0129208
		2.26506	-0.01101
		2.26445	-0.0124334
		2.26383	-0.008361
		2.26322	-0.0083387
		2.26283	-0.008589
		2.2623	-0.0088409
		2.26174	-0.0076908
		2.26121	-0.0079461
		2.26068	-0.0080469
		2.26022	-0.0075483
		2.25971	-0.0098611
		2.25911	-0.0104372
		2.25857	-0.0095989
		2.25808	-0.0089649
		2.25758	-0.005891
		2.25714	-0.0066627
		2.25659	-0.0062411
		2.256	-0.0091464
		2.25544	-0.008848
		2.25495	-0.0084964
		2.25438	-0.0093046
		2.25369	-0.0072511
		2.25313	-0.0093956
		2.25247	-0.0116897
		2.25193	-0.0159697
		2.25148	-0.0153028
		2.25096	-0.0170942
		2.2505	-0.0175116
		2.24995	-0.0180876
		2.24937	-0.0158469
		2.24879	-0.0173164
		2.24835	-0.0200556
		2.24772	-0.0221418
		2.24721	-0.0237541
		2.24671	-0.023114
		2.24605	-0.0214772
		2.24536	-0.0213443
		2.24482	-0.0202264
		2.24437	-0.0207941
		2.24378	-0.0238011
		2.24321	-0.022724
		2.24258	-0.0197956
		2.242	-0.0203096
		2.24135	-0.0190591
		2.24079	-0.0170987
		2.24019	-0.0160364
		2.23965	-0.0168365
		2.23903	-0.0170056
		2.23852	-0.0145962
		2.23797	-0.0154178
		2.23734	-0.0153918
		2.23693	-0.0137703
		2.23619	-0.011798
		2.23557	-0.0115921
		2.23503	-0.009392
		2.23444	-0.0096429
		2.23394	-0.0119996
		2.23353	-0.0153408
		2.23307	-0.0130906
		2.2325	-0.008641
		2.23185	-0.0081993
		2.23127	-0.0060116
		2.23077	-0.0032675
		2.23022	-0.0048016
		2.22964	-0.0046775
		2.22914	-0.0046085
		2.22864	-0.0070445
		2.22822	-0.012057
		2.22768	-0.0112793
		2.22699	-0.0108858
		2.2265	-0.0057709
		2.22604	-0.0057573
		2.22551	-0.005179
		2.22505	-0.0048019
		2.22445	-0.0057954
		2.22395	-0.0063166
		2.22343	-0.0096504
		2.22292	-0.00946
		2.22246	-0.0078107
		2.22183	-0.0078018
		2.22129	-0.0089266
		2.22076	-0.0086401
		2.22012	-0.0069919
		2.21959	-0.0049713
		2.21902	-0.0027184
		2.21842	-0.0011849
		2.21792	-0.0018402
		2.21732	-0.004082
		2.21674	-0.0009803
		2.21634	-0.0038202
		2.21578	-0.0019303
		2.21522	0.00240384
		2.21473	0.00183527
		2.21405	0.00226356
		2.21358	0.00217876
		2.21308	0.00078607
		2.21261	0.00024932
		2.21223	0.00090834
		2.2116	0.0038919
		2.21092	0.00537324
		2.2103	0.00757221
		2.2097	0.00821071
		2.20901	0.00658046
		2.20843	0.00622656
		2.20785	0.00408702
		2.20726	0.00501911
		2.20686	0.0045182
		2.20628	0.00351908
		2.20562	0.00210714
		2.20505	0.00103545
		2.20443	-0.0011786
		2.20395	0.00195869
		2.20342	0.00196449
		2.20287	0.00178312
		2.20239	-0.0012897
		2.20177	-0.0018784
		2.20126	-0.003548
		2.20062	-0.0071795
		2.20019	-0.0078694
		2.1996	-0.0090902
		2.19895	-0.0106819
		2.1984	-0.0127991
		2.19793	-0.0122505
		2.19735	-0.0100304
		2.19684	-0.0079367
		2.19634	-0.0058729
		2.19583	-0.0076947
		2.1952	-0.0086043
		2.19471	-0.0079152
		2.19428	-0.0123505
		2.19368	-0.0133001
		2.19318	-0.0139092
		2.19256	-0.011858
		2.19192	-0.009696
		2.19141	-0.0093823
		2.19098	-0.0128607
		2.19043	-0.0113331
		2.18985	-0.0111047
		2.1894	-0.0123468
		2.18886	-0.012826
		2.1884	-0.0123829
		2.18788	-0.0110779
		2.1873	-0.0138413
		2.18682	-0.0115901
		2.18621	-0.0111933
		2.18561	-0.0157247
		2.18509	-0.0162362
		2.18454	-0.0150225
		2.18413	-0.0152768
		2.18363	-0.0152146
		2.18321	-0.0152833
		2.18276	-0.018048
		2.18227	-0.0170737
		2.18161	-0.018258
		2.18096	-0.015162
		2.18036	-0.0199107
		2.17985	-0.0175185
		2.17934	-0.0177402
		2.17864	-0.0150536
		2.17804	-0.0151962
		2.17751	-0.0160476
		2.17689	-0.0173007
		2.17622	-0.0167325
		2.17571	-0.0170881
		2.17512	-0.0155016
		2.17445	-0.017212
		2.17392	-0.0156331
		2.17335	-0.0194635
		2.1728	-0.0158842
		2.17229	-0.0172901
		2.17178	-0.0174558
		2.1713	-0.0174048
		2.17072	-0.0185359
		2.17026	-0.021653
		2.16983	-0.0238415
		2.16942	-0.0211709
		2.16892	-0.0212941
		2.16839	-0.017457
		2.16773	-0.0179786
		2.16714	-0.016776
		2.16657	-0.01322
		2.16605	-0.0122091
		2.16544	-0.008871
		2.16488	-0.0053474
		2.16427	-0.0051134
		2.16375	-0.0069115
		2.16317	-0.01069
		2.16272	-0.0068041
		2.16229	-0.0058225
		2.16169	-0.0057492
		2.16118	-0.0010742
		2.16051	0.00010439
		2.15998	0.00058967
		2.15951	0.00373361
		2.15884	0.00298393
		2.15816	0.00140103
		2.15763	0.0018589
		2.15717	0.00654404
		2.15661	0.00368653
		2.15605	0.00353871
		2.1555	0.00563541
		2.15496	0.00762397
		2.15454	0.0057178
		2.15398	0.00736825
		2.15354	0.0078884
		2.15302	0.00719686
		2.1525	0.0065999
		2.15201	0.00738609
		2.15166	0.00902372
		2.15123	0.0099306
		2.15069	0.012116
		2.15	0.0125823
		2.14939	0.0124321
		2.14893	0.0131558
		2.14835	0.0154285
		2.14782	0.0189464
		2.14714	0.0161632
		2.1466	0.0181804
		2.14588	0.0202787
		2.14533	0.0208549
		2.14479	0.0227264
		2.14425	0.0257496
		2.14372	0.0288009
		2.14316	0.0283692
		2.14267	0.0283686
		2.14211	0.0250293
		2.14158	0.0223914
		2.14108	0.0257236
		2.14037	0.0241135
		2.1397	0.0224636
		2.13917	0.0238597
		2.13872	0.0222409
		2.13838	0.0225475
		2.13789	0.0209454
		2.1373	0.019225
		2.13681	0.0197396
		2.13631	0.0200846
		2.13584	0.0187109
		2.13542	0.0187626
		2.13487	0.0185582
		2.13427	0.0200125
		2.13369	0.0217718
		2.13304	0.0205981
		2.13259	0.0220869
		2.13204	0.0223014
		2.13155	0.0186788
		2.13096	0.0169847
		2.13032	0.0189766
		2.12968	0.0205939
		2.12921	0.0211401
		2.12865	0.0192534
		2.12796	0.019519
		2.12736	0.0216664
		2.1269	0.0198025
		2.12636	0.0220179
		2.12587	0.0184124
		2.12527	0.0200252
		2.12476	0.0175034
		2.1243	0.0204091
		2.12385	0.0183489
		2.12341	0.0175072
		2.12279	0.0157755
		2.12226	0.0137384
		2.12155	0.00915772
		2.12087	0.00414812
		2.12034	-0.0010206
		2.11978	0.000127
		2.11934	-0.0019204
		2.11874	0.00136829
		2.11829	3.6042e-05
		2.1177	-0.0020382
		2.11722	-0.0040424
		2.11667	-0.0069419
		2.11616	-0.0070627
		2.11569	-0.0062676
		2.11517	-0.0026026
		2.11464	-0.0027176
		2.11413	-0.0019879
		2.11363	-0.005814
		2.11315	-0.0069228
		2.11263	-0.0071317
		2.11197	-0.01026
		2.11135	-0.0096408
		2.11063	-0.0097836
		2.11017	-0.0127636
		2.10965	-0.0135656
		2.10905	-0.0106464
		2.10843	-0.0083543
		2.10785	-0.0099198
		2.1075	-0.0089432
		2.10703	-0.0093853
		2.10644	-0.0072664
		2.10603	-0.008527
		2.10552	-0.0114478
		2.10503	-0.0124188
		2.10443	-0.0089137
		2.10386	-0.0079383
		2.10342	-0.0068224
		2.10306	-0.0090208
		2.10237	-0.0062813
		2.10185	-0.0059365
		2.10137	-0.0090061
		2.10094	-0.0098648
		2.10054	-0.0118947
		2.10009	-0.009736
		2.09937	-0.0077873
		2.09878	-0.007314
		2.09819	-0.0078948
		2.09751	-0.0050849
		2.09671	-0.0037701
		2.09607	-0.002461
		2.09554	-0.0028018
		2.09498	-0.0036341
		2.09441	-0.0056094
		2.09371	-0.0072188
		2.09315	-0.0099413
		2.09263	-0.0130508
		2.09214	-0.0125953
		2.09153	-0.0120092
		2.09103	-0.0128846
		2.09052	-0.0106491
		2.09005	-0.0098511
		2.08964	-0.0101674
		2.08912	-0.0077826
		2.0884	-0.0080926
		2.08775	-0.0112512
		2.0873	-0.0090327
		2.08677	-0.0061836
		2.08631	-0.0104855
		2.08592	-0.0069026
		2.08544	-0.0087083
		2.08493	-0.0031594
		2.08447	-0.0006072
		2.08408	0.00105934
		2.08366	-0.0005235
		2.08305	-0.0003651
		2.08239	0.00425604
		2.08188	0.00469073
		2.08134	0.00500732
		2.08064	0.0030239
		2.08004	0.00587375
		2.07934	0.00651584
		2.07884	0.00466928
		2.07836	0.00359474
		2.07785	0.00128223
		2.07737	-0.0015754
		2.07689	0.00085518
		2.07626	0.00559063
		2.07579	0.00551559
		2.07535	0.00498441
		2.07485	0.00394277
		2.07431	0.00516899
		2.0737	0.00612245
		2.07327	0.00735103
		2.07274	0.00830721
		2.07209	0.0043714
		2.07146	0.00596653
		2.07076	0.00580381
		2.07018	0.00363421
		2.0696	0.00150636
		2.06901	0.00536319
		2.06851	0.00324925
		2.06793	0.00020585
		2.06731	0.00113987
		2.06673	0.00193385
		2.06622	0.00119528
		2.06572	0.00636803
		2.06525	0.00585864
		2.06478	0.00763375
		2.06429	0.00593294
		2.06383	0.00473594
		2.06323	0.00701114
		2.0628	0.00860763
		2.06227	0.00521482
		2.06175	0.00605314
		2.06124	0.00594019
		2.06074	0.0043983
		2.0602	0.0022797
		2.05952	0.00229654
		2.05898	0.00581269
		2.05858	0.00699286
		2.05801	0.00974015
		2.05743	0.0120775
		2.05688	0.0151756
		2.05636	0.0154364
		2.05572	0.0148944
		2.05513	0.0156567
		2.05459	0.0130206
		2.05403	0.0164444
		2.05336	0.0167108
		2.05281	0.0174582
		2.05234	0.0188615
		2.05168	0.0204751
		2.05107	0.0215368
		2.05053	0.0236157
		2.04993	0.0212859
		2.04945	0.0179714
		2.049	0.021654
		2.04856	0.0239339
		2.048	0.0223638
		2.04754	0.0229183
		2.04702	0.0213508
		2.04657	0.0215297
		2.04604	0.0190405
		2.04554	0.0210369
		2.04504	0.0175214
		2.0445	0.0142183
		2.04379	0.017011
		2.04328	0.0167033
		2.04278	0.0124759
		2.04206	0.010206
		2.04138	0.0104429
		2.04087	0.0109401
		2.04032	0.0130271
		2.03982	0.013252
		2.03918	0.019309
		2.03864	0.0218895
		2.03806	0.025033
		2.03768	0.0248976
		2.03721	0.0241598
		2.03665	0.0245493
		2.03614	0.0233781
		2.03559	0.0240541
		2.03505	0.0267177
		2.03457	0.0283567
		2.03408	0.025794
		2.03354	0.026217
		2.03294	0.0268371
		2.03243	0.0230351
		2.03175	0.0233697
		2.03127	0.0224814
		2.03072	0.0229513
		2.03013	0.020962
		2.02962	0.0182051
		2.02917	0.0151211
		2.02872	0.0163976
		2.02813	0.0144711
		2.02757	0.00781313
		2.02702	0.0107634
		2.02659	0.00793887
		2.02603	0.00890501
		2.02543	0.00543239
		2.02486	0.00118312
		2.02433	0.00293256
		2.02367	0.00510889
		2.02294	0.00706797
		2.02237	0.00799765
		2.02179	0.00641299
[truncated: 615 more rows]

## Sheet: Supplementary Figure 6c
	Map Model output for L. lactis expressed S. aureus TarGH bound to ATPγS and targocil-II (open)						Map Model output for L. lactis expressed S. aureus TarGH bound to ATPγS and targocil-II (closed)
		Resolution (Å)	FSC						Resolution (Å)	FSC
		24.3841	0.901258						27.659	0.891265
		19.7824	0.900968						20.8984	0.891752
		17.3133	0.901543						18.0901	0.891305
		15.8998	0.901442						16.4274	0.890789
		14.7404	0.901887						15.1345	0.890623
		13.9133	0.900176						14.2613	0.890174
		13.2815	0.899564						13.5077	0.889305
		12.6722	0.899655						12.9399	0.888142
		12.1679	0.899279						12.3673	0.887167
		11.8066	0.899191						12.006	0.886576
		11.4366	0.89895						11.594	0.88558
		11.1121	0.899323						11.2671	0.884261
		10.7844	0.898143						10.9583	0.882953
		10.5449	0.896598						10.6761	0.880877
		10.3457	0.895711						10.4563	0.881286
		10.0997	0.895169						10.2293	0.879706
		9.91021	0.89214						10.0263	0.877857
		9.70331	0.890063						9.8215	0.875597
		9.53384	0.887068						9.62959	0.873038
		9.39214	0.886459						9.48567	0.870056
		9.23237	0.884386						9.34326	0.867865
		9.09119	0.88252						9.19133	0.864276
		8.98391	0.879678						9.0542	0.86077
		8.8303	0.877351						8.92289	0.858592
		8.71515	0.874651						8.79115	0.857332
		8.58754	0.873607						8.68325	0.854476
		8.48934	0.87081						8.56933	0.852751
		8.4028	0.869148						8.47123	0.850112
		8.31958	0.867282						8.39386	0.847679
		8.20585	0.864544						8.28804	0.844458
		8.10872	0.862017						8.17651	0.841628
		8.03018	0.860904						8.09575	0.838814
		7.95972	0.858987						8.02215	0.836204
		7.87853	0.856505						7.9414	0.833295
		7.7918	0.8549						7.86723	0.831281
		7.71457	0.853091						7.79231	0.82877
		7.64905	0.851476						7.7095	0.826427
		7.58671	0.850155						7.64661	0.82385
		7.52995	0.848294						7.58563	0.821676
		7.47609	0.847634						7.53069	0.819151
		7.40219	0.845603						7.46004	0.817388
		7.34362	0.84417						7.39685	0.814923
		7.28103	0.842324						7.33942	0.813416
		7.22191	0.841238						7.28294	0.811542
		7.15698	0.839961						7.22503	0.809928
		7.1201	0.839047						7.17093	0.808452
		7.07049	0.838163						7.12289	0.806419
		7.02606	0.83693						7.0819	0.804725
		6.97881	0.836122						7.02886	0.802706
		6.93932	0.835072						6.98359	0.799922
		6.88243	0.833356						6.93717	0.797486
		6.83751	0.831081						6.88644	0.79466
		6.79285	0.829588						6.84414	0.791725
		6.75677	0.828983						6.79394	0.79091
		6.7083	0.828298						6.76161	0.789303
		6.66688	0.827686						6.7236	0.788523
		6.62745	0.827354						6.68129	0.78725
		6.59683	0.827134						6.64182	0.785876
		6.55444	0.827032						6.60637	0.784942
		6.51811	0.826205						6.56267	0.783584
		6.48218	0.826185						6.52531	0.78288
		6.4535	0.825615						6.49148	0.781617
		6.41934	0.825721						6.46235	0.78066
		6.38955	0.826509						6.43497	0.780109
		6.35148	0.826668						6.40022	0.779214
		6.31799	0.826699						6.36267	0.77902
		6.28467	0.827045						6.3324	0.778733
		6.25139	0.828247						6.29466	0.778287
		6.22467	0.829198						6.2637	0.779456
		6.18868	0.829817						6.23151	0.779709
		6.16708	0.830089						6.20306	0.781359
		6.13719	0.83158						6.17845	0.782217
		6.10711	0.832163						6.15204	0.782934
		6.08001	0.833111						6.12478	0.783566
		6.05738	0.834152						6.0969	0.784393
		6.02695	0.835148						6.07189	0.785163
		6.00013	0.836291						6.04584	0.787457
		5.97007	0.838483						6.01488	0.787893
		5.94984	0.839783						5.99151	0.788986
		5.93295	0.841736						5.96434	0.789873
		5.90891	0.842334						5.94065	0.791274
		5.88266	0.844283						5.91753	0.792103
		5.85694	0.845971						5.88941	0.792949
		5.83383	0.847058						5.86752	0.793894
		5.79875	0.847707						5.84272	0.794877
		5.77833	0.848563						5.82347	0.796392
		5.75906	0.84904						5.80192	0.796797
		5.73677	0.850747						5.78116	0.798443
		5.72191	0.851638						5.7547	0.800029
		5.69929	0.851317						5.73475	0.800311
		5.67653	0.852839						5.71607	0.802284
		5.6545	0.853742						5.6943	0.803366
		5.63335	0.855406						5.67531	0.804189
		5.61979	0.857725						5.65425	0.806359
		5.59888	0.859928						5.63342	0.808418
		5.58404	0.862069						5.6108	0.810419
		5.56166	0.863819						5.58876	0.812076
		5.53799	0.864916						5.57351	0.814016
		5.51688	0.865925						5.55707	0.815035
		5.50134	0.867521						5.54036	0.815636
		5.48498	0.869886						5.52027	0.817665
		5.46406	0.871499						5.50039	0.820153
		5.4507	0.873161						5.48269	0.821672
		5.43422	0.874584						5.46456	0.823392
		5.41454	0.877006						5.44775	0.824612
		5.39312	0.877359						5.4292	0.825239
		5.37444	0.878855						5.4152	0.827358
		5.36165	0.88046						5.39829	0.829453
		5.34187	0.881999						5.37979	0.831814
		5.32811	0.88406						5.36393	0.834689
		5.31641	0.88517						5.34742	0.837548
		5.29705	0.886688						5.32837	0.839072
		5.28257	0.886842						5.31501	0.83981
		5.27109	0.888643						5.30158	0.841394
		5.24934	0.888872						5.28597	0.842872
		5.23582	0.889383						5.26997	0.842897
		5.22197	0.889745						5.25391	0.844126
		5.21051	0.891553						5.23831	0.844815
		5.19812	0.892652						5.22365	0.846101
		5.18436	0.89417						5.21278	0.847536
		5.1698	0.893798						5.19802	0.849529
		5.14939	0.894487						5.18444	0.850069
		5.13247	0.895266						5.16823	0.852141
		5.12198	0.896359						5.153	0.854311
		5.1053	0.897461						5.13972	0.855824
		5.09115	0.898876						5.12582	0.855178
		5.07387	0.899248						5.11369	0.855972
		5.06109	0.900767						5.09751	0.856074
		5.05291	0.901075						5.08118	0.856932
		5.04015	0.901577						5.07045	0.856974
		5.02967	0.903264						5.05839	0.857292
		5.0187	0.90466						5.04791	0.858613
		5.0057	0.904548						5.03691	0.859374
		4.99531	0.905034						5.02341	0.860149
		4.98527	0.906242						5.01195	0.861334
		4.97033	0.907013						5.00064	0.86211
		4.9565	0.908048						4.98519	0.862655
		4.94179	0.908889						4.97391	0.862639
		4.92799	0.909448						4.96159	0.863143
		4.91882	0.910162						4.9493	0.863707
		4.90536	0.909979						4.93444	0.863998
		4.89567	0.910325						4.92289	0.863758
		4.88402	0.910622						4.91242	0.864622
		4.87258	0.911259						4.90109	0.86496
		4.86372	0.911315						4.89302	0.865221
		4.85437	0.912487						4.88019	0.86517
		4.8417	0.912291						4.86884	0.864948
		4.82968	0.912433						4.8602	0.864615
		4.81466	0.913168						4.85109	0.864505
		4.80495	0.91342						4.84053	0.864113
		4.79714	0.91365						4.82703	0.864873
		4.78474	0.91418						4.8129	0.864746
		4.77593	0.9142						4.80091	0.864929
		4.76435	0.914215						4.79143	0.865873
		4.7524	0.91419						4.78329	0.865017
		4.74423	0.914343						4.77354	0.865307
		4.73664	0.914806						4.7642	0.864544
		4.72442	0.914618						4.75389	0.864169
		4.71482	0.914569						4.74351	0.863505
		4.70507	0.91474						4.73312	0.862603
		4.69427	0.915493						4.7221	0.862402
		4.68634	0.915371						4.71478	0.863011
		4.67913	0.916158						4.7054	0.863184
		4.66695	0.915798						4.69591	0.863401
		4.65808	0.915213						4.68543	0.863493
		4.65071	0.915592						4.67641	0.863935
		4.63925	0.91595						4.66767	0.863716
		4.63091	0.915837						4.6559	0.863714
		4.62025	0.915521						4.64797	0.863707
		4.61208	0.915388						4.63976	0.863575
		4.60407	0.91516						4.63074	0.863909
		4.59215	0.915806						4.62069	0.862918
		4.5826	0.915476						4.61142	0.862868
		4.57434	0.915444						4.60192	0.863188
		4.56487	0.915512						4.59266	0.86289
		4.55918	0.915682						4.58453	0.863084
		4.55256	0.916347						4.57603	0.862547
		4.54346	0.916158						4.567	0.860996
		4.53179	0.915885						4.5582	0.861436
		4.52244	0.915709						4.55113	0.861459
		4.51103	0.914972						4.54446	0.862084
		4.50401	0.914932						4.53535	0.86143
		4.49833	0.914275						4.52645	0.861009
		4.48791	0.913541						4.51778	0.860903
		4.48181	0.913705						4.50952	0.860876
		4.47729	0.913763						4.50201	0.860778
		4.47059	0.913883						4.49428	0.859806
		4.46169	0.914703						4.48702	0.860386
		4.45205	0.914671						4.47813	0.860661
		4.442	0.914745						4.46959	0.860236
		4.43528	0.914901						4.46293	0.860408
		4.42961	0.914759						4.45528	0.859665
		4.42201	0.915251						4.4476	0.859229
		4.41444	0.91567						4.43904	0.85878
		4.40675	0.914928						4.43083	0.859102
		4.39989	0.914565						4.42268	0.859846
		4.38991	0.914762						4.41297	0.859603
		4.38394	0.914922						4.40556	0.860139
		4.37557	0.914385						4.39892	0.860454
		4.368	0.914244						4.39115	0.86042
		4.36221	0.914251						4.38555	0.861004
		4.35535	0.913985						4.37973	0.860025
		4.34769	0.913641						4.37336	0.859222
		4.34121	0.913761						4.36811	0.859474
		4.33176	0.913911						4.36105	0.859035
		4.32332	0.913182						4.35453	0.859223
		4.31673	0.913172						4.34561	0.859519
		4.3072	0.913653						4.3379	0.859081
		4.3005	0.913772						4.33068	0.859417
		4.29572	0.913881						4.32287	0.858895
		4.29042	0.914142						4.31628	0.858759
		4.28277	0.914191						4.30934	0.858191
		4.27767	0.914413						4.30163	0.857367
		4.27254	0.914511						4.29427	0.858409
		4.26452	0.914373						4.28768	0.859799
		4.2567	0.9143						4.28154	0.859782
		4.2515	0.913986						4.27509	0.860438
		4.24628	0.914339						4.26847	0.860203
		4.23929	0.914178						4.26279	0.860194
		4.23304	0.91418						4.25655	0.859538
		4.22733	0.914288						4.24962	0.858933
		4.22077	0.914611						4.24406	0.858866
		4.21539	0.914295						4.23709	0.858856
		4.20864	0.914615						4.23063	0.85895
		4.20139	0.914479						4.22516	0.858771
		4.19592	0.914797						4.21807	0.857758
		4.18765	0.914795						4.21232	0.859161
		4.17877	0.915136						4.20717	0.858691
		4.17413	0.91455						4.20106	0.858365
		4.16901	0.914329						4.19412	0.857589
		4.16303	0.91491						4.18734	0.858314
		4.15715	0.914877						4.18213	0.857789
		4.15204	0.914804						4.17532	0.85705
		4.146	0.915615						4.16862	0.857183
		4.13944	0.915489						4.16518	0.856994
		4.13474	0.915548						4.15964	0.856568
		4.1285	0.915741						4.15303	0.85593
		4.12277	0.915865						4.14706	0.855523
		4.11702	0.916						4.13986	0.854983
		4.11024	0.915995						4.1346	0.854731
		4.10337	0.91639						4.12923	0.854872
		4.09964	0.915924						4.12381	0.855646
		4.09549	0.916613						4.11748	0.855574
		4.08961	0.916614						4.11197	0.856046
		4.0817	0.916696						4.10622	0.855714
		4.07573	0.916601						4.10002	0.855455
		4.07022	0.915901						4.09466	0.854635
		4.06371	0.9157						4.08949	0.854737
		4.05774	0.915619						4.08393	0.854801
		4.05404	0.915339						4.07809	0.854062
		4.04958	0.915093						4.0714	0.854601
		4.04526	0.914873						4.06647	0.854725
		4.0397	0.914384						4.06293	0.855637
		4.03485	0.913963						4.05797	0.856052
		4.02977	0.914196						4.05294	0.855438
		4.02596	0.914084						4.04781	0.854905
		4.02068	0.914499						4.04258	0.85516
		4.01399	0.914866						4.03673	0.853726
		4.00873	0.915078						4.02936	0.854018
		4.00362	0.914576						4.02451	0.853979
		3.99763	0.914405						4.02008	0.854698
		3.99352	0.914178						4.01536	0.854476
		3.9893	0.914118						4.01112	0.854319
		3.98361	0.913764						4.00712	0.853487
		3.9791	0.91385						4.00204	0.85272
		3.97458	0.913338						3.99624	0.852449
		3.96935	0.912617						3.99052	0.851293
		3.96145	0.912917						3.98592	0.85074
		3.95689	0.912919						3.98038	0.849968
		3.95178	0.912289						3.97463	0.84885
		3.94612	0.912012						3.9702	0.847717
		3.94205	0.911921						3.96524	0.847038
		3.93757	0.911403						3.96058	0.847107
		3.93105	0.911304						3.95511	0.845961
		3.92545	0.911089						3.95087	0.845161
		3.92241	0.911266						3.94663	0.844739
		3.918	0.911062						3.942	0.844648
		3.91328	0.910403						3.93646	0.844515
		3.9091	0.91027						3.93201	0.844085
		3.9048	0.91006						3.92847	0.842855
		3.90071	0.909975						3.92362	0.843057
		3.89604	0.910424						3.91797	0.842314
		3.89273	0.910655						3.91393	0.842407
		3.88774	0.911252						3.90994	0.841585
		3.88396	0.91146						3.90468	0.840553
		3.87956	0.911334						3.90044	0.839855
		3.87468	0.911255						3.89539	0.838826
		3.86865	0.911239						3.88953	0.838892
		3.86361	0.910232						3.88526	0.838506
		3.85992	0.910056						3.88117	0.837364
		3.85507	0.909844						3.87668	0.836695
		3.85054	0.909629						3.87276	0.835233
		3.84632	0.909395						3.86887	0.835331
		3.84231	0.908484						3.86427	0.834238
		3.83907	0.908172						3.85915	0.83321
		3.83412	0.908599						3.85536	0.832142
		3.83	0.90838						3.8511	0.830446
		3.82559	0.907933						3.84638	0.828923
		3.82004	0.907706						3.84201	0.827101
		3.81686	0.90755						3.8383	0.824845
		3.81337	0.908058						3.83483	0.823738
		3.80858	0.907718						3.83053	0.822234
		3.80218	0.907585						3.82574	0.820443
		3.79922	0.907745						3.82182	0.820572
		3.79556	0.907537						3.81779	0.819387
		3.79122	0.907468						3.81384	0.819217
		3.78728	0.907058						3.80901	0.819335
		3.78355	0.906978						3.80467	0.818931
		3.77894	0.9067						3.80053	0.819324
		3.77486	0.906961						3.79578	0.818963
		3.77097	0.906669						3.79197	0.819619
		3.76806	0.906272						3.78751	0.818727
		3.76409	0.906542						3.78409	0.818317
		3.75979	0.906749						3.78039	0.819169
		3.75616	0.905943						3.77677	0.818631
		3.75092	0.905525						3.77281	0.816383
		3.74559	0.905168						3.76859	0.816619
		3.74148	0.905486						3.76506	0.815189
		3.73776	0.904794						3.76138	0.813887
		3.73325	0.904702						3.7565	0.813629
		3.72987	0.904841						3.75308	0.813644
		3.72776	0.904336						3.74824	0.814412
		3.72462	0.904098						3.74435	0.812943
		3.72045	0.904124						3.74111	0.812578
		3.71692	0.903671						3.73648	0.811136
		3.71264	0.903839						3.73236	0.810523
		3.70748	0.904661						3.7296	0.809478
		3.70324	0.904933						3.72557	0.807311
		3.70007	0.903693						3.72143	0.806858
		3.69525	0.90382						3.71759	0.806214
		3.69151	0.904123						3.71376	0.80702
		3.68869	0.903515						3.7097	0.806105
		3.6865	0.90351						3.70665	0.80591
		3.68327	0.903359						3.70396	0.80573
		3.67852	0.902709						3.70046	0.804659
		3.6754	0.902756						3.69659	0.803761
		3.6719	0.901823						3.69239	0.802695
		3.66955	0.901281						3.68829	0.802465
		3.66625	0.900806						3.68397	0.802892
		3.66178	0.900209						3.68081	0.803162
		3.65872	0.899827						3.67769	0.801923
		3.65558	0.899311						3.67435	0.801511
		3.6516	0.899244						3.67077	0.80168
		3.64844	0.898627						3.6664	0.800429
		3.64429	0.898641						3.66333	0.798467
		3.64001	0.898342						3.66039	0.796656
		3.63614	0.898432						3.65711	0.795045
		3.63322	0.897596						3.65454	0.79441
		3.62866	0.896769						3.65131	0.792491
		3.62483	0.896016						3.64711	0.792076
		3.62161	0.895377						3.64156	0.79435
		3.61727	0.894697						3.6379	0.793769
		3.61274	0.893627						3.63484	0.79226
		3.60934	0.893505						3.63108	0.789105
		3.60678	0.8946						3.62862	0.788742
		3.60416	0.894746						3.62552	0.78736
		3.60112	0.893936						3.62206	0.785955
		3.59858	0.892558						3.61791	0.78355
		3.59539	0.891414						3.61457	0.783066
		3.59207	0.890426						3.61103	0.781153
		3.58816	0.889698						3.60838	0.779769
		3.58414	0.889704						3.6054	0.778686
		3.5816	0.88913						3.60261	0.776622
		3.57714	0.888284						3.5992	0.775377
		3.57418	0.887328						3.59544	0.773733
		3.57078	0.886691						3.59186	0.772262
		3.56825	0.886022						3.58888	0.770982
		3.56409	0.88544						3.58559	0.770994
		3.56064	0.884023						3.58245	0.77053
		3.55928	0.883585						3.57977	0.768027
		3.55695	0.883455						3.57684	0.767358
		3.55326	0.882182						3.5738	0.765789
		3.54945	0.8808						3.56997	0.765459
		3.54668	0.880194						3.56651	0.763541
		3.54429	0.87897						3.56282	0.763162
		3.54	0.878424						3.55925	0.760823
		3.53632	0.877682						3.55616	0.757974
		3.53353	0.876492						3.55308	0.75433
		3.53085	0.875802						3.54941	0.751339
		3.5278	0.874812						3.54644	0.749152
		3.52536	0.874825						3.54355	0.746645
		3.52334	0.874796						3.53988	0.743696
		3.51925	0.873934						3.53678	0.742598
		3.51514	0.871886						3.53369	0.741365
		3.51234	0.870896						3.53064	0.738894
		3.51009	0.870395						3.52801	0.736974
		3.50665	0.869488						3.52562	0.734928
		3.50276	0.867831						3.52334	0.732936
		3.49979	0.867244						3.52054	0.730756
		3.49689	0.866104						3.51683	0.726776
		3.49374	0.865852						3.5134	0.725449
		3.49124	0.864383						3.51052	0.722943
		3.48922	0.863298						3.50748	0.721797
		3.4862	0.862375						3.50525	0.719913
		3.48343	0.862021						3.50238	0.71759
		3.47977	0.860593						3.49962	0.714767
		3.47694	0.858859						3.49658	0.71178
		3.47413	0.85819						3.49319	0.709581
		3.47081	0.857437						3.49112	0.709484
		3.46768	0.856494						3.48813	0.706487
		3.46491	0.85487						3.48498	0.705584
		3.4614	0.853665						3.48195	0.703539
		3.45783	0.853255						3.4795	0.700846
		3.45512	0.852923						3.47666	0.69848
		3.45223	0.851808						3.47352	0.695654
		3.4489	0.850288						3.47046	0.695168
		3.44415	0.849207						3.46762	0.694195
		3.44235	0.848087						3.46511	0.69429
		3.44001	0.847312						3.46137	0.692857
		3.43745	0.846169						3.45844	0.689571
		3.43503	0.844866						3.4552	0.687778
		3.43324	0.843629						3.45207	0.685758
		3.43086	0.843169						3.44884	0.683549
		3.42903	0.84286						3.44645	0.682253
		3.42657	0.84126						3.44357	0.67922
		3.42381	0.840278						3.44075	0.675239
		3.42109	0.839985						3.43783	0.674544
		3.41841	0.839707						3.43579	0.671578
		3.41572	0.838615						3.43361	0.668827
		3.41346	0.83814						3.43047	0.668324
		3.41055	0.83795						3.42785	0.667009
		3.40719	0.836625						3.4258	0.66448
		3.40411	0.836294						3.42337	0.660695
		3.4011	0.835678						3.42077	0.660234
		3.3988	0.835149						3.4175	0.658455
		3.39589	0.834378						3.41419	0.654219
		3.39331	0.833727						3.41128	0.651189
		3.39074	0.832056						3.40838	0.649702
		3.38766	0.830261						3.40545	0.648065
		3.38504	0.830555						3.40291	0.64724
		3.38182	0.830034						3.40136	0.644819
		3.37943	0.829061						3.39872	0.643004
		3.37752	0.828846						3.39643	0.642239
		3.37445	0.828153						3.39337	0.639332
		3.37176	0.826852						3.39086	0.634755
		3.3696	0.825975						3.3885	0.633575
		3.36761	0.825568						3.38632	0.633374
		3.36359	0.824805						3.38395	0.630698
		3.36122	0.825338						3.38072	0.62901
		3.35949	0.825751						3.37844	0.625401
		3.35791	0.825323						3.37601	0.623287
		3.35503	0.824509						3.37388	0.621409
		3.35214	0.823571						3.37115	0.619357
		3.34985	0.824797						3.36769	0.6171
		3.3467	0.825372						3.36543	0.617044
		3.3441	0.824249						3.36331	0.613382
		3.34157	0.823303						3.36123	0.613497
		3.33873	0.822092						3.35905	0.613331
		3.33688	0.822003						3.35656	0.613823
		3.3349	0.822542						3.35424	0.612283
		3.33187	0.8216						3.35157	0.609762
		3.32953	0.820482						3.3491	0.604204
		3.32664	0.820318						3.34557	0.603327
		3.32439	0.82063						3.34217	0.601925
		3.32086	0.820405						3.33959	0.601339
		3.31859	0.818866						3.33725	0.599239
		3.31685	0.817303						3.33498	0.598642
		3.31356	0.817069						3.33207	0.598688
		3.31164	0.815581						3.33	0.597398
		3.30989	0.814321						3.32753	0.595191
		3.30796	0.814042						3.32517	0.590541
		3.30572	0.813726						3.32257	0.589051
		3.30296	0.812965						3.32005	0.585307
		3.30033	0.811301						3.31806	0.581886
		3.29795	0.810886						3.31599	0.578637
		3.2954	0.811303						3.31377	0.576029
		3.29242	0.809931						3.31193	0.573242
		3.29031	0.809113						3.30979	0.570307
		3.28845	0.808025						3.3077	0.567659
		3.28525	0.807615						3.30511	0.56536
		3.28247	0.806405						3.30285	0.563239
		3.28074	0.804861						3.30051	0.560404
		3.27909	0.80364						3.29775	0.558094
		3.27726	0.803693						3.29541	0.553292
		3.27521	0.802612						3.29281	0.55134
		3.27278	0.802537						3.29049	0.545811
		3.27076	0.802362						3.28806	0.542892
		3.26852	0.801932						3.28553	0.540284
		3.26675	0.801311						3.28314	0.538247
		3.26386	0.799435						3.28088	0.536532
		3.26083	0.800044						3.2789	0.537368
		3.25883	0.797603						3.27691	0.535825
		3.25644	0.796404						3.27492	0.536194
		3.25429	0.793898						3.27261	0.533854
		3.25192	0.792239						3.27039	0.531146
		3.24996	0.790286						3.26833	0.530371
		3.2481	0.788492						3.26561	0.528169
		3.24572	0.786409						3.26315	0.523454
		3.24334	0.78653						3.26143	0.521857
		3.24101	0.785381						3.25941	0.519439
		3.23894	0.784506						3.25629	0.517923
		3.23685	0.782344						3.25432	0.515099
		3.23546	0.781054						3.2523	0.511728
		3.23382	0.780395						3.25037	0.507549
		3.23171	0.779944						3.24809	0.503566
		3.22927	0.777115						3.24529	0.500589
		3.22676	0.776265						3.24316	0.49863
		3.22424	0.776191						3.24141	0.496
		3.22204	0.774417						3.23908	0.493212
		3.2191	0.773143						3.23744	0.487114
		3.21681	0.773338						3.2356	0.48747
		3.21473	0.772046						3.23342	0.481662
		3.21253	0.771818						3.23078	0.480703
		3.21002	0.768779						3.22839	0.481141
		3.20781	0.767965						3.22648	0.480086
		3.20573	0.76729						3.22498	0.478315
		3.20304	0.766185						3.22274	0.47443
		3.20019	0.766507						3.22074	0.472816
		3.19839	0.76566						3.21874	0.46731
		3.19705	0.763525						3.21619	0.464815
		3.19516	0.762294						3.21395	0.4597
		3.19337	0.762648						3.21167	0.457068
		3.1913	0.761191						3.20898	0.451639
		3.18921	0.758455						3.20714	0.447463
		3.18779	0.756748						3.20543	0.445834
		3.18627	0.756738						3.20344	0.443822
		3.1834	0.755695						3.20165	0.442885
		3.18135	0.754268						3.19929	0.438019
		3.1793	0.751901						3.19716	0.436339
		3.17704	0.75166						3.19491	0.432974
		3.17517	0.750938						3.19254	0.428173
		3.17275	0.748885						3.1903	0.425985
		3.17077	0.747971						3.1883	0.423444
		3.16905	0.746437						3.18635	0.420992
		3.16655	0.74442						3.18456	0.414762
		3.16526	0.742717						3.18249	0.410484
		3.16416	0.742414						3.18056	0.409402
		3.1624	0.74121						3.17831	0.407645
		3.16039	0.738718						3.17598	0.406264
		3.15841	0.737527						3.1744	0.402616
		3.1558	0.735803						3.17282	0.400903
		3.15392	0.734832						3.17076	0.399456
		3.15126	0.734931						3.16898	0.39707
		3.14922	0.734309						3.16748	0.3952
		3.14766	0.731931						3.16533	0.393082
		3.14628	0.731987						3.16223	0.392186
		3.1445	0.731456						3.16066	0.387532
		3.14263	0.730207						3.15895	0.385265
		3.13985	0.728037						3.15685	0.384722
		3.13797	0.725593						3.15513	0.384484
		3.13602	0.723937						3.15327	0.382337
		3.13393	0.724531						3.15126	0.379897
		3.13185	0.7237						3.14909	0.381557
		3.13017	0.722532						3.14702	0.380784
		3.12766	0.718452						3.14508	0.374731
		3.1254	0.716852						3.14369	0.371461
		3.12303	0.71378						3.14168	0.368872
		3.12155	0.712567						3.13985	0.366796
		3.12006	0.711884						3.13812	0.362631
		3.11844	0.709613						3.13599	0.359625
		3.11637	0.706227						3.13402	0.358384
		3.1148	0.705053						3.1322	0.356791
		3.11334	0.703847						3.13071	0.36008
		3.11219	0.704102						3.12894	0.357806
		3.11009	0.701722						3.12678	0.357603
		3.10762	0.699944						3.12466	0.35365
		3.10521	0.699954						3.12281	0.349559
		3.10379	0.698908						3.12082	0.346694
		3.10185	0.698785						3.11866	0.342733
		3.10005	0.699305						3.11697	0.338813
		3.09811	0.699421						3.1151	0.336397
		3.09652	0.698569						3.11346	0.339567
		3.0946	0.695713						3.11151	0.33581
		3.0932	0.695823						3.10928	0.334859
		3.09151	0.696363						3.10784	0.333799
		3.08994	0.695453						3.10634	0.33527
		3.08842	0.693424						3.10488	0.334465
		3.08625	0.692303						3.103	0.334336
		3.08362	0.691595						3.10086	0.333791
		3.08161	0.691911						3.0992	0.332399
		3.0801	0.690588						3.09718	0.331016
		3.07743	0.688844						3.0957	0.331486
		3.07539	0.687951						3.09399	0.329618
		3.07349	0.687278						3.09183	0.328734
		3.07196	0.687429						3.08996	0.329016
		3.06975	0.684324						3.08823	0.328212
		3.06787	0.681771						3.08655	0.330245
		3.06661	0.680649						3.08446	0.330464
		3.06505	0.679195						3.08205	0.330969
		3.06321	0.677035						3.08037	0.330567
		3.06091	0.677214						3.07851	0.332843
		3.05881	0.67639						3.07619	0.329238
		3.05737	0.674137						3.07467	0.32637
		3.05614	0.671055						3.07312	0.323175
		3.05462	0.670534						3.07137	0.323975
		3.05307	0.67255						3.06946	0.319339
		3.05142	0.671406						3.06773	0.315238
		3.04999	0.670139						3.06609	0.312904
		3.04844	0.670042						3.06448	0.311105
		3.04629	0.667763						3.06281	0.308346
		3.04429	0.666401						3.06087	0.304973
		3.04281	0.66364						3.05926	0.303383
		3.04151	0.662723						3.05801	0.298657
		3.04012	0.661701						3.05657	0.298026
		3.03847	0.661911						3.05523	0.298962
		3.03708	0.659832						3.05407	0.295816
		3.03562	0.660199						3.05236	0.292208
		3.03403	0.658254						3.05038	0.286206
		3.03265	0.656956						3.04792	0.281301
		3.03038	0.656801						3.04628	0.275731
		3.02833	0.655497						3.04464	0.273354
		3.02681	0.653701						3.04309	0.266031
		3.02507	0.653819						3.04149	0.262904
		3.02361	0.653262						3.04016	0.257077
		3.0221	0.654245						3.03846	0.249818
		3.02015	0.653475						3.03627	0.244893
		3.01785	0.651401						3.0342	0.240168
		3.016	0.650069						3.03242	0.232299
		3.0142	0.647158						3.03069	0.224451
		3.01283	0.645431						3.02916	0.220684
		3.01175	0.644659						3.02735	0.212067
		3.01051	0.643388						3.02539	0.209377
		3.00781	0.639042						3.02379	0.201126
		3.00637	0.637318						3.02216	0.198083
		3.0046	0.637206						3.02087	0.196338
		3.00304	0.637496						3.01945	0.190686
		3.00173	0.633759						3.01798	0.18386
		3.00009	0.63244						3.01629	0.178539
		2.99851	0.631389						3.01438	0.17476
		2.99738	0.631613						3.01292	0.168844
		2.99504	0.629505						3.01164	0.16236
		2.99253	0.627374						3.01019	0.15978
		2.99143	0.625034						3.00822	0.154089
		2.98984	0.622302						3.00664	0.14459
		2.98788	0.622022						3.00547	0.139362
		2.98625	0.621466						3.00406	0.136974
		2.98452	0.620722						3.00261	0.131277
		2.98343	0.618939						3.00093	0.12829
		2.98216	0.617274						2.99943	0.121122
		2.98016	0.617003						2.99763	0.111244
		2.97826	0.615182						2.99627	0.106891
		2.97668	0.613792						2.99476	0.0975479
		2.97536	0.611965						2.99286	0.0909003
		2.97393	0.608316						2.991	0.0825273
		2.97231	0.605133						2.98924	0.0714169
		2.97029	0.60328						2.98733	0.0662516
		2.96888	0.601904						2.98576	0.0638505
		2.96762	0.599993						2.98423	0.0619397
		2.96604	0.59906						2.98257	0.0565788
		2.96464	0.599843						2.98109	0.0493418
		2.96347	0.600491						2.97963	0.0405852
		2.96208	0.597698						2.97819	0.0380363
		2.9606	0.593584						2.9768	0.0346236
		2.95889	0.590752						2.97512	0.0271451
		2.95676	0.588733						2.97391	0.021605
		2.95543	0.588491						2.97222	0.0205821
		2.95409	0.58632						2.9704	0.0155111
		2.9529	0.585923						2.96924	0.0127377
		2.95164	0.58509						2.96753	0.00878117
		2.9503	0.582878						2.96606	0.0079303
		2.94877	0.582607						2.96445	0.00442709
		2.94756	0.583058						2.96291	-0.0022428
		2.94526	0.583046						2.96123	-0.0058694
		2.94395	0.582817						2.9594	-0.0121829
		2.94212	0.579703						2.95781	-0.0168385
		2.94043	0.58024						2.95631	-0.0209442
		2.93893	0.579599						2.95469	-0.0216915
		2.93724	0.577813						2.95344	-0.0226695
		2.93636	0.57548						2.95203	-0.0263757
		2.93528	0.572239						2.95024	-0.0276397
		2.934	0.570846						2.94869	-0.02769
		2.93243	0.569088						2.94725	-0.0284591
		2.93075	0.569156						2.94574	-0.0297442
		2.929	0.571638						2.94455	-0.029087
		2.92742	0.569514						2.94343	-0.027591
		2.92669	0.567682						2.94165	-0.0275558
		2.92433	0.569081						2.94029	-0.0311592
		2.9229	0.568483						2.939	-0.0300507
		2.92166	0.568555						2.93746	-0.0313738
		2.92046	0.566691						2.93584	-0.0323191
		2.91926	0.563624						2.93435	-0.0329904
		2.91827	0.561012						2.93297	-0.0313247
		2.91607	0.559517						2.93161	-0.0359735
		2.9148	0.557483						2.93025	-0.0354084
		2.91379	0.555489						2.92893	-0.0369751
		2.91244	0.552887						2.92771	-0.0364279
		2.91052	0.5533						2.92654	-0.0377945
		2.90863	0.552837						2.92519	-0.038467
		2.907	0.55031						2.92364	-0.0416011
		2.90513	0.549004						2.92231	-0.0419265
		2.90363	0.548308						2.92081	-0.0428319
		2.90187	0.547562						2.91954	-0.0454388
		2.90062	0.542505						2.91825	-0.0443202
		2.89937	0.541538						2.91689	-0.0380641
		2.8979	0.54496						2.91539	-0.0372262
		2.89667	0.547234						2.91395	-0.0374292
		2.89576	0.543651						2.91209	-0.0350679
		2.8947	0.543429						2.91036	-0.0336134
		2.89333	0.542729						2.90869	-0.0331193
		2.89201	0.539895						2.90741	-0.029111
		2.89022	0.537098						2.9063	-0.0299348
		2.8888	0.537013						2.90488	-0.0286157
		2.88761	0.539403						2.90322	-0.0287459
		2.88614	0.538304						2.90185	-0.0253534
		2.88475	0.539281						2.90056	-0.0261535
		2.88324	0.538015						2.89898	-0.0290961
		2.88198	0.53652						2.89769	-0.0301654
		2.88089	0.534972						2.89626	-0.0314073
		2.8797	0.53441						2.89487	-0.0287274
		2.8779	0.533575						2.89378	-0.0265874
		2.87629	0.532524						2.89267	-0.0230357
		2.87516	0.532133						2.89133	-0.0214759
		2.8738	0.532473						2.88992	-0.0199581
		2.87188	0.532071						2.88851	-0.018604
		2.87025	0.531747						2.88747	-0.0159115
		2.8689	0.530688						2.88596	-0.0171492
		2.86759	0.528927						2.88466	-0.0165853
		2.86593	0.527379						2.88315	-0.0173878
		2.86451	0.526108						2.8813	-0.0128078
		2.86305	0.525897						2.87986	-0.0100714
		2.86217	0.524636						2.87831	-0.0117393
		2.86127	0.522584						2.87687	-0.0067756
		2.85995	0.522664						2.8754	-0.0019236
		2.85865	0.52505						2.87393	0.00320106
		2.85721	0.525846						2.87237	0.00374089
		2.85612	0.525551						2.87083	0.00516664
		2.85511	0.521753						2.86952	0.00491809
		2.85394	0.521826						2.86832	0.00841445
		2.85271	0.520434						2.86713	0.00701371
		2.85101	0.518473						2.86608	0.00924082
		2.84957	0.516257						2.86494	0.00655488
		2.8487	0.514778						2.8638	0.0076248
		2.84728	0.514362						2.8626	0.00362061
		2.84587	0.514875						2.86083	0.00342391
		2.84458	0.51433						2.85938	0.00873376
		2.84331	0.51097						2.85808	0.0101698
		2.84211	0.509926						2.85651	0.00651397
		2.84131	0.508645						2.85536	0.00516399
		2.83962	0.50687						2.8543	0.00213056
		2.83802	0.502179						2.85307	0.00051283
		2.83682	0.497995						2.85187	0.00325827
		2.83513	0.498669						2.85071	0.00272146
		2.83375	0.498033						2.84925	0.00791744
		2.83274	0.495614						2.84795	0.0092329
		2.83163	0.49326						2.84659	0.00977252
		2.83053	0.49163						2.84543	0.0112192
		2.8284	0.493039						2.84439	0.0117059
		2.82723	0.489315						2.84318	0.0118116
		2.82585	0.486968						2.84209	0.00976151
		2.82486	0.485635						2.84085	0.0106351
		2.82353	0.482486						2.83981	0.0139165
		2.82235	0.479522						2.8386	0.0169271
		2.821	0.478956						2.83754	0.0162759
		2.81985	0.477358						2.83629	0.0164456
		2.81898	0.475536						2.83488	0.0152431
		2.81768	0.474499						2.8334	0.0139317
		2.81664	0.472463						2.8321	0.0122637
		2.81519	0.471093						2.83067	0.0134788
		2.81391	0.47094						2.82921	0.0135533
		2.81296	0.468775						2.82771	0.0130031
		2.8117	0.467069						2.82643	0.0138294
		2.81003	0.46444						2.82536	0.0108582
		2.8087	0.462941						2.8242	0.00990387
		2.80765	0.462889						2.82313	0.00995593
		2.8065	0.460271						2.82202	0.00830467
		2.80543	0.459168						2.82082	0.00885901
		2.80378	0.457715						2.8194	0.0107565
		2.80194	0.456394						2.81816	0.00992722
		2.80074	0.454515						2.81705	0.00971861
		2.8	0.454001						2.81557	0.0125821
		2.79861	0.454748						2.81415	0.0119688
		2.7971	0.454599						2.81268	0.0105928
		2.796	0.452683						2.81142	0.00750928
		2.79496	0.449381						2.81029	0.00569513
		2.7939	0.446185						2.80922	0.0051382
		2.79293	0.446656						2.80806	0.00045168
		2.79145	0.444842						2.80679	0.00098001
		2.7898	0.440286						2.80551	0.00013663
		2.78865	0.436514						2.80426	-0.0040864
		2.78771	0.433612						2.80301	-0.0053954
		2.78672	0.430624						2.80154	-0.006277
		2.78542	0.428268						2.80018	-0.0056312
		2.78443	0.427733						2.79914	-0.0107408
		2.78351	0.428023						2.79808	-0.0091917
		2.78219	0.428309						2.79681	-0.0117176
		2.78118	0.429944						2.79567	-0.01137
		2.77884	0.427606						2.79446	-0.0103417
		2.77749	0.428781						2.79318	-0.0094781
		2.77653	0.428315						2.79171	-0.012263
		2.7749	0.427079						2.79068	-0.0088973
		2.77387	0.426605						2.78965	-0.0062655
		2.77302	0.427639						2.78855	-0.0051405
		2.77229	0.422753						2.78748	-0.0039174
		2.77151	0.423237						2.78656	-0.0055175
		2.77053	0.422878						2.78532	-0.0075004
		2.76904	0.418633						2.78419	-0.0064315
		2.76792	0.41325						2.78312	-0.0096286
		2.76676	0.410273						2.78197	-0.0123611
		2.76567	0.406533						2.78072	-0.0155864
		2.76441	0.404072						2.77947	-0.018713
		2.76272	0.404304						2.77835	-0.0201884
		2.76163	0.406833						2.777	-0.0206002
		2.76044	0.402958						2.77584	-0.0229216
		2.75919	0.3988						2.77454	-0.0242463
		2.75731	0.397024						2.77319	-0.0250108
		2.75593	0.393583						2.77219	-0.0261167
		2.75497	0.391194						2.77118	-0.0253183
		2.75391	0.389622						2.76981	-0.0251165
		2.75286	0.388762						2.76878	-0.0232061
		2.75151	0.387365						2.76712	-0.0214778
		2.75077	0.385942						2.76577	-0.0230195
		2.74981	0.386999						2.76454	-0.0232583
		2.74878	0.386544						2.76328	-0.0271135
		2.74786	0.383231						2.7621	-0.0265903
		2.74697	0.382406						2.76077	-0.0278926
		2.74561	0.380032						2.75983	-0.0298852
		2.74423	0.376678						2.75903	-0.0292986
		2.74329	0.371831						2.7582	-0.0280643
		2.74246	0.370361						2.75707	-0.0278181
		2.74156	0.36803						2.75614	-0.0291221
		2.74052	0.365288						2.75508	-0.0292552
		2.73943	0.362414						2.75413	-0.0281764
		2.7384	0.362863						2.75318	-0.0287033
		2.73747	0.359796						2.7519	-0.0323275
		2.73649	0.355098						2.75092	-0.0309726
		2.73531	0.354511						2.74986	-0.0295298
		2.73388	0.351604						2.7489	-0.0315455
		2.73303	0.349382						2.74778	-0.0301475
		2.73224	0.346447						2.74667	-0.0320155
		2.7308	0.342905						2.74552	-0.0307403
		2.72966	0.342299						2.7444	-0.0342565
		2.7287	0.33975						2.7429	-0.0331843
		2.72776	0.337601						2.74164	-0.0307803
		2.72673	0.332676						2.74043	-0.0267576
		2.72523	0.331402						2.73924	-0.0292688
		2.72381	0.33048						2.73816	-0.0320357
		2.72238	0.328342						2.73719	-0.0340934
		2.72121	0.323013						2.73601	-0.0322174
		2.72007	0.320147						2.73491	-0.0304657
		2.7191	0.313161						2.73377	-0.0298253
		2.71808	0.311831						2.73266	-0.0258935
		2.71661	0.313346						2.73143	-0.0237959
		2.71568	0.306551						2.73021	-0.0217398
		2.71446	0.306236						2.72931	-0.0209264
		2.713	0.303282						2.72836	-0.0195179
		2.71193	0.303679						2.72745	-0.0202265
		2.71107	0.301425						2.72663	-0.0175539
		2.71031	0.298753						2.72532	-0.0176221
		2.70909	0.297641						2.72429	-0.0194581
		2.70762	0.296015						2.72307	-0.0149652
		2.70647	0.292336						2.72194	-0.0147077
		2.70545	0.291099						2.7208	-0.0151675
		2.70458	0.288222						2.71997	-0.0140102
		2.70371	0.286723						2.71905	-0.0162199
		2.7023	0.285223						2.7178	-0.0155981
		2.70111	0.28325						2.71656	-0.0144098
		2.70034	0.280043						2.71538	-0.0132825
		2.69961	0.27767						2.71436	-0.011048
		2.69867	0.273662						2.71326	-0.0130264
		2.6973	0.26948						2.71209	-0.0103142
		2.6963	0.267072						2.71113	-0.0090596
		2.69505	0.264374						2.71035	-0.0094168
		2.69364	0.264963						2.70933	-0.0070412
		2.69222	0.25847						2.70823	-0.0028371
		2.69085	0.252092						2.70717	0.00153216
		2.68971	0.250461						2.70611	0.00246168
		2.68901	0.246762						2.70515	0.00317874
		2.68828	0.243342						2.70377	0.00409922
		2.68757	0.239452						2.70282	0.00487335
		2.68652	0.237829						2.70184	0.00256922
		2.68574	0.233755						2.70073	0.0009461
		2.6851	0.230487						2.69967	0.00373309
		2.68436	0.225383						2.69857	0.00729817
		2.68311	0.220945						2.69735	0.0107696
		2.68251	0.219611						2.69647	0.00919454
		2.68145	0.215714						2.69537	0.00913634
		2.67984	0.209332						2.69422	0.010845
		2.67901	0.207071						2.693	0.0105489
		2.67837	0.202913						2.69153	0.0110312
		2.67697	0.199568						2.69067	0.0119893
		2.67593	0.196329						2.68982	0.0126906
		2.67476	0.19421						2.68876	0.0167068
		2.67387	0.19185						2.68787	0.0171053
		2.67287	0.189079						2.68698	0.0166738
		2.67138	0.185036						2.68593	0.0151324
		2.67039	0.178053						2.68478	0.0166601
		2.66954	0.170833						2.68382	0.0176665
		2.66887	0.168536						2.68292	0.0162888
		2.66789	0.160956						2.68182	0.013527
		2.66704	0.157156						2.68084	0.0158842
		2.6655	0.153412						2.67985	0.0167407
		2.66451	0.144537						2.67891	0.0148129
		2.66354	0.13979						2.67788	0.0166228
		2.66242	0.137473						2.67704	0.0157354
		2.66114	0.134845						2.67589	0.0162992
		2.66005	0.132991						2.67486	0.0140755
		2.65918	0.127656						2.6739	0.0109516
		2.65853	0.121419						2.67314	0.00996057
		2.65774	0.117767						2.67212	0.0107497
		2.65687	0.112496						2.6711	0.0126222
		2.65587	0.107375						2.67012	0.0150791
		2.65487	0.102453						2.669	0.0169376
		2.6538	0.0958211						2.66775	0.0165628
		2.65283	0.0891969						2.66669	0.0185668
		2.65189	0.0849399						2.66538	0.019462
		2.65058	0.080792						2.66447	0.0189128
		2.6493	0.0792507						2.66356	0.0204883
		2.64804	0.0720242						2.66271	0.019628
		2.64716	0.0680536						2.66175	0.0209482
		2.64627	0.0627041						2.6608	0.0199571
		2.64548	0.060136						2.66006	0.0155112
		2.64461	0.055064						2.65906	0.0158125
		2.64368	0.0519408						2.65805	0.0125512
		2.64267	0.043512						2.6571	0.0148203
		2.64197	0.0378436						2.65624	0.013486
		2.64111	0.0322895						2.65532	0.014912
		2.64008	0.0258339						2.65427	0.0117332
		2.63904	0.0205503						2.65343	0.0138612
		2.63836	0.0161648						2.65252	0.00943699
		2.63733	0.0120049						2.65178	0.00804125
		2.63593	0.00933982						2.65106	0.0091856
		2.63496	0.00447753						2.64996	0.00992376
		2.63435	0.00161616						2.64898	0.0116619
		2.63357	-0.0027902						2.64803	0.0113789
		2.63259	-0.0080957						2.64706	0.013087
		2.63119	-0.0119682						2.64606	0.0125165
		2.62963	-0.0198326						2.64504	0.010742
		2.62877	-0.020421						2.64407	0.00994399
		2.62795	-0.0260824						2.64292	0.00429718
		2.62694	-0.0304734						2.64211	0.00193657
		2.6259	-0.0341482						2.64089	0.00371027
		2.62508	-0.0407313						2.64	0.00450499
		2.62435	-0.0453055						2.63904	0.00638004
		2.62354	-0.0467559						2.63801	0.00534152
		2.62279	-0.0461681						2.63681	0.00174672
		2.62204	-0.0494211						2.63574	0.00190257
		2.62078	-0.0555178						2.63493	-0.0005124
		2.61976	-0.058991						2.63373	-0.0009332
		2.61868	-0.0571271						2.63277	-0.0010449
		2.618	-0.0577684						2.63195	-0.0028373
		2.61683	-0.0584395						2.63106	-0.0007007
		2.61602	-0.0618381						2.62995	0.00061365
		2.61512	-0.0668248						2.62897	-0.0012774
		2.61417	-0.0669807						2.628	0.00173605
		2.61326	-0.0731299						2.62723	-0.0005326
		2.6119	-0.0729957						2.62621	-0.0038839
		2.61049	-0.0737515						2.6253	-0.0019528
		2.60983	-0.0760079						2.62442	-0.0032999
		2.60924	-0.0743233						2.62355	-0.002446
		2.60828	-0.076598						2.62266	0.00070642
		2.60738	-0.077105						2.62157	-0.0016678
		2.60631	-0.0792388						2.62069	0.00159475
		2.60546	-0.0805741						2.61995	0.00143746
		2.60444	-0.0808222						2.6191	0.00142166
		2.6037	-0.0832891						2.61816	0.00360241
		2.60288	-0.0844589						2.61716	0.00345346
		2.6019	-0.0853952						2.61626	0.00465864
		2.60064	-0.0856094						2.6151	0.00603773
		2.59959	-0.0827095						2.61407	0.0080062
		2.59876	-0.0785172						2.61334	0.00975332
		2.59808	-0.0802377						2.61247	0.00654457
		2.59705	-0.0825805						2.61155	0.00632693
		2.59614	-0.082728						2.61048	0.00395758
		2.5953	-0.0844987						2.60949	0.00324918
		2.59446	-0.0805696						2.60878	0.00090993
		2.59354	-0.0787288						2.60801	-7.24e-05
		2.5926	-0.0778378						2.6072	0.0038222
		2.59158	-0.0737494						2.60628	0.00420996
		2.59071	-0.0703993						2.60518	0.00192784
		2.59017	-0.0664647						2.60442	0.00236755
		2.5893	-0.0675195						2.6035	0.00462502
		2.58836	-0.0662182						2.60242	0.0065512
		2.58746	-0.0646267						2.60168	0.00296391
		2.58678	-0.0635635						2.60075	-0.0012776
		2.5861	-0.0594793						2.59986	-0.0018791
		2.58514	-0.0593232						2.59888	-0.002003
		2.58449	-0.0579926						2.59788	-0.0051041
		2.58392	-0.0557856						2.59709	-0.0034565
		2.58282	-0.0558062						2.59625	-0.0040331
		2.58176	-0.0529679						2.59554	-0.0039936
		2.58114	-0.0487856						2.59483	-0.0038551
		2.58041	-0.0450266						2.59405	-0.0032442
		2.57975	-0.0403016						2.59317	-0.0079756
		2.57872	-0.0387949						2.59186	-0.0093612
		2.57755	-0.0383855						2.59075	-0.0116034
		2.57655	-0.0366437						2.58963	-0.010896
		2.57561	-0.0339664						2.58867	-0.0111477
		2.57454	-0.0294435						2.58783	-0.0105661
		2.57322	-0.027968						2.58703	-0.0108284
		2.57231	-0.0270264						2.58624	-0.0080811
		2.57147	-0.0250517						2.5855	-0.0082216
		2.57048	-0.0229119						2.58454	-0.0094058
		2.56942	-0.016885						2.58375	-0.0105703
		2.56864	-0.0166214						2.58284	-0.0130941
		2.56799	-0.0162178						2.58193	-0.0112746
		2.56727	-0.0179996						2.581	-0.0110249
		2.5666	-0.0202149						2.58026	-0.0116564
		2.56587	-0.0211117						2.57956	-0.0089915
		2.56497	-0.0174726						2.57891	-0.0133545
		2.56389	-0.0177058						2.57811	-0.0101796
		2.56293	-0.0146711						2.57734	-0.0074509
		2.56239	-0.0140039						2.57628	-0.0046697
		2.56167	-0.0161342						2.57538	-0.0082336
		2.56081	-0.0157366						2.57439	-0.006771
		2.55995	-0.013114						2.57355	-0.005319
		2.55906	-0.0146232						2.57263	-0.0046866
		2.55841	-0.0137733						2.57182	-0.0070192
		2.55775	-0.0161805						2.57092	-0.0078819
		2.55677	-0.014029						2.57004	-0.0095145
		2.55576	-0.0151652						2.56933	-0.0085136
		2.55484	-0.0156342						2.56861	-0.0105019
		2.554	-0.0146884						2.56776	-0.0094577
		2.55274	-0.0142784						2.56704	-0.012492
		2.55164	-0.0166849						2.56612	-0.0139754
		2.55088	-0.0122208						2.56519	-0.0162685
		2.55019	-0.0110838						2.56427	-0.0162365
		2.54948	-0.0098517						2.56335	-0.0156903
		2.5485	-0.0104713						2.56241	-0.0145185
		2.54717	-0.0112581						2.56163	-0.017144
		2.54621	-0.0123986						2.56096	-0.0129438
		2.54519	-0.0126832						2.56013	-0.011212
		2.54458	-0.0171658						2.55928	-0.0109778
		2.54384	-0.0173158						2.55832	-0.0112754
		2.54295	-0.0182836						2.55753	-0.0131436
		2.54214	-0.0198641						2.55661	-0.0131936
		2.54154	-0.0201314						2.55575	-0.0132463
		2.54064	-0.0200955						2.55511	-0.0136845
		2.53964	-0.0190788						2.55433	-0.0097922
		2.53902	-0.0229834						2.55351	-0.0120838
		2.53788	-0.0219508						2.55284	-0.0038551
		2.53676	-0.0208995						2.55188	-0.0020418
		2.53582	-0.0173368						2.55099	-0.0026514
		2.53524	-0.0146603						2.54989	-0.0057216
		2.53452	-0.0124116						2.5489	-0.0058123
		2.53358	-0.0135594						2.5482	-0.0084045
		2.53274	-0.015843						2.54734	-0.0036899
		2.53209	-0.019699						2.54637	-0.0014687
		2.53145	-0.0211416						2.54558	0.00372142
		2.53075	-0.0224751						2.54481	0.00658311
		2.53013	-0.0246134						2.54389	0.00955853
		2.52935	-0.0265045						2.54307	0.0125565
		2.52859	-0.0275513						2.54205	0.0114965
		2.52776	-0.0272629						2.54118	0.0119866
		2.52735	-0.0263376						2.54053	0.0121187
		2.52661	-0.0247756						2.53971	0.00996448
		2.52572	-0.0223315						2.53908	0.00740508
		2.52477	-0.0248867						2.53818	0.0114472
		2.52378	-0.0232959						2.53723	0.010154
		2.52294	-0.0212851						2.53644	0.0123278
		2.52241	-0.0246399						2.53549	0.0152412
		2.52158	-0.0259042						2.53472	0.0157816
		2.52077	-0.0253878						2.53414	0.0176268
		2.51992	-0.0231473						2.53329	0.0166558
		2.51916	-0.0209652						2.53231	0.0187144
		2.51839	-0.0179634						2.53136	0.0195649
		2.5178	-0.0153176						2.53048	0.0216946
		2.51725	-0.0133141						2.5298	0.0193861
		2.51633	-0.0122924						2.52906	0.0212692
		2.51548	-0.0120783						2.52813	0.0183704
		2.51467	-0.0132616						2.52737	0.01429
		2.5138	-0.0138959						2.52646	0.0135456
		2.513	-0.0138858						2.52576	0.0141902
		2.51225	-0.0101413						2.5251	0.0129772
		2.5112	-0.0088938						2.52436	0.0135176
		2.50999	-0.0094263						2.52353	0.0123453
		2.50902	-0.0085015						2.52281	0.0151788
		2.50808	-0.0068582						2.52198	0.0125168
		2.50725	-0.0081862						2.52114	0.0104584
		2.5064	-0.007197						2.52038	0.0129871
		2.50578	-0.0102469						2.51956	0.0132709
		2.50506	-0.0108056						2.51878	0.0146129
		2.50442	-0.0092658						2.51816	0.0140725
		2.50336	-0.0054358						2.51738	0.0110437
		2.50245	-0.0045348						2.51659	0.0132118
		2.50168	-0.0017039						2.51589	0.0151431
		2.50123	-0.000278						2.5149	0.0145214
		2.50056	0.00064576						2.51397	0.013496
		2.49952	0.00225547						2.51304	0.0121674
		2.49861	0.00432438						2.51218	0.00800017
		2.49815	0.00678323						2.51141	0.00624689
		2.49767	0.0108002						2.51093	0.00473553
		2.49702	0.0115587						2.51021	0.00543848
		2.4961	0.00901451						2.50936	0.0043478
		2.49528	0.00708244						2.50866	0.00283018
		2.49431	0.00881623						2.50806	0.00058806
		2.49348	0.00784341						2.50732	0.00216272
		2.4929	0.00816258						2.50652	0.00213931
		2.49245	0.0107303						2.50573	0.00474924
		2.49178	0.0109161						2.505	0.00591657
		2.49084	0.0111774						2.50416	0.006753
		2.48995	0.0141388						2.50347	0.00662922
		2.48918	0.0149131						2.50289	0.00651787
		2.48854	0.0134726						2.5023	0.00773607
		2.48779	0.0119369						2.50143	0.00750733
		2.48711	0.0127572						2.50075	0.00810045
		2.48614	0.0134752						2.50022	0.00430686
		2.48507	0.012877						2.49933	0.00026424
		2.48444	0.0130454						2.49854	-0.0007153
		2.48378	0.0154418						2.49763	-0.0024012
		2.483	0.0129649						2.4969	0.00312899
		2.48235	0.0136691						2.4962	0.00264592
		2.48158	0.0128723						2.49537	-0.0009158
		2.4808	0.0120578						2.4947	-0.0055319
		2.4801	0.0113992						2.49398	-0.0060808
		2.47945	0.00891936						2.49314	-0.0075815
		2.47861	0.00913377						2.49223	-0.0059381
		2.47795	0.0111898						2.49132	-0.0065709
		2.47718	0.010992						2.49058	-0.004344
		2.47637	0.0111989						2.48973	-0.005532
		2.47549	0.0111781						2.48893	-0.0059168
		2.47488	0.0112555						2.48811	-0.0081805
		2.47411	0.0119583						2.4874	-0.0076953
		2.47339	0.0123266						2.48656	-0.0100844
		2.47263	0.0149669						2.48592	-0.0083609
		2.4717	0.0139619						2.48518	-0.0074369
		2.47073	0.0102908						2.48446	-0.00591
		2.46997	0.00829369						2.48378	-0.008436
		2.46896	0.00691192						2.48289	-0.0076672
		2.46834	0.00692939						2.48196	-0.0052899
		2.46755	0.00613493						2.48125	-0.0052064
		2.46667	0.00582467						2.4805	-0.0074574
		2.46591	0.00512939						2.47983	-0.0089828
		2.46539	0.00919374						2.47914	-0.011841
		2.46488	0.00752433						2.47854	-0.0105255
		2.464	0.00912456						2.47776	-0.0070252
		2.4634	0.0106639						2.47698	-0.0032732
		2.46285	0.0103016						2.47644	-0.0005077
		2.46198	0.00862195						2.47559	-0.0028922
		2.46128	0.00701095						2.47473	-0.0086593
		2.46043	0.00390359						2.47392	-0.0025028
		2.45973	0.0040353						2.47292	-0.0089721
		2.45881	0.00152064						2.47209	-0.0080962
		2.45789	-0.0014893						2.4712	-0.0078214
		2.457	-0.0052823						2.4705	-0.0048238
		2.4564	-0.006157						2.46983	-0.0046863
		2.45582	-0.0092115						2.46914	-0.0034314
		2.45525	-0.0111164						2.4683	-0.0022193
		2.45435	-0.0103545						2.46753	-0.0027104
		2.45329	-0.0102226						2.46687	0.0002244
		2.45264	-0.0076551						2.46619	-0.0002843
		2.45218	-0.0101629						2.46558	-3.42e-05
		2.45172	-0.0100286						2.4647	0.00020944
		2.45124	-0.0078669						2.46391	0.00146133
		2.45065	-0.0066879						2.46329	0.00031237
		2.44988	-0.008239						2.4626	0.00180637
		2.44927	-0.0065213						2.46205	0.00082124
		2.44845	-0.0095745						2.46122	0.00479451
		2.44776	-0.0108279						2.46044	0.00150074
		2.44708	-0.0125929						2.45981	0.00340855
		2.44597	-0.0102826						2.45909	0.00598612
		2.445	-0.0116585						2.45842	0.00849409
		2.44432	-0.0086098						2.45759	0.00790387
		2.44359	-0.0098959						2.45692	0.00718566
		2.44306	-0.010747						2.45626	0.00569902
		2.44256	-0.0130595						2.45571	0.00444584
		2.44202	-0.0165566						2.45498	0.00220223
		2.44117	-0.0197948						2.45405	-4.82e-06
		2.44054	-0.0249194						2.45343	0.00174315
		2.43982	-0.0268641						2.45289	-0.0013342
		2.439	-0.0292625						2.45217	-0.0010244
		2.43821	-0.0313588						2.45147	0.00359313
		2.43739	-0.0360434						2.45081	0.00500449
		2.43669	-0.0346562						2.45015	0.0062336
		2.43615	-0.0340061						2.44958	0.00971653
		2.43556	-0.0387549						2.44904	0.00989526
		2.43487	-0.039483						2.44858	0.0115292
		2.43419	-0.0381919						2.44769	0.0119083
		2.43366	-0.0380051						2.44689	0.0156826
		2.43293	-0.0347898						2.44618	0.0182483
		2.43223	-0.0348457						2.44546	0.0183592
		2.43173	-0.0319827						2.44467	0.0176165
		2.43115	-0.0314876						2.44396	0.013259
		2.43037	-0.0297792						2.44341	0.0125621
		2.42946	-0.0296545						2.44273	0.0129487
		2.42895	-0.0306794						2.44202	0.0102216
		2.42823	-0.0297886						2.44132	0.00579544
		2.42754	-0.0286704						2.44064	0.00539618
		2.42651	-0.0298601						2.43985	0.00543656
		2.42585	-0.0287365						2.43888	0.00828781
		2.42502	-0.0267303						2.43829	0.00811075
		2.4243	-0.0238534						2.43762	0.00579423
		2.42334	-0.0257046						2.43698	0.00862329
		2.42267	-0.0291146						2.43639	0.00725609
		2.42179	-0.0279444						2.43567	0.00613387
		2.42126	-0.0261824						2.43474	0.00952669
		2.4207	-0.0271329						2.43408	0.0105529
		2.42003	-0.0239022						2.43324	0.00983314
		2.41913	-0.022391						2.43252	0.0129054
		2.41851	-0.024126						2.43166	0.0080199
		2.41808	-0.0263837						2.43098	0.0060982
		2.41762	-0.0269642						2.43033	0.00595858
		2.41721	-0.0272274						2.42976	0.00304936
		2.41638	-0.028926						2.42897	0.00196945
		2.41577	-0.0291485						2.42829	-0.0030673
		2.415	-0.0296403						2.4276	-0.003851
		2.41397	-0.0324143						2.42711	-0.002564
		2.41337	-0.0334778						2.42644	-0.0024251
		2.4128	-0.033186						2.42587	-0.0002774
		2.41228	-0.0347588						2.42517	0.00116741
		2.41149	-0.0363703						2.42434	0.00134106
		2.41088	-0.0363742						2.42368	0.00043266
		2.41024	-0.0378421						2.42296	-0.0013176
		2.40931	-0.0407686						2.42237	-0.0014843
		2.40867	-0.0392164						2.42171	8.54251e-05
		2.40802	-0.0360311						2.42103	0.00041725
		2.40732	-0.0344064						2.42037	0.00323473
		2.40658	-0.0331747						2.41971	-0.0031624
		2.40621	-0.0290502						2.41917	-0.0055739
		2.40562	-0.0310507						2.41857	-0.0074316
		2.40496	-0.0308806						2.41795	-0.0080674
		2.40414	-0.0294635						2.41739	-0.0082031
		2.40359	-0.0259218						2.41674	-0.012074
		2.40298	-0.0211946						2.41602	-0.0109438
		2.40226	-0.0223628						2.41539	-0.0124422
		2.40158	-0.0243604						2.41458	-0.0134424
		2.40062	-0.0236375						2.41388	-0.0131943
		2.39976	-0.0219514						2.41312	-0.012107
		2.39889	-0.0221549						2.4125	-0.0132519
		2.39847	-0.022726						2.41188	-0.0142775
		2.39775	-0.0233955						2.41123	-0.0170246
		2.39733	-0.0241835						2.41044	-0.0157429
		2.39658	-0.0220847						2.40982	-0.0150863
		2.3959	-0.0257511						2.40905	-0.0136708
		2.39525	-0.0241576						2.40834	-0.009756
		2.39452	-0.0209333						2.40759	-0.0120657
		2.39386	-0.0227913						2.40695	-0.0138651
		2.39312	-0.0252694						2.40636	-0.017498
		2.39216	-0.0237399						2.40581	-0.0202777
		2.39139	-0.0222266						2.40527	-0.0197947
		2.39094	-0.0177803						2.40468	-0.017501
		2.39044	-0.0147045						2.40398	-0.020079
		2.38982	-0.0134316						2.40304	-0.0191802
		2.38904	-0.0091116						2.40229	-0.0167745
		2.38823	-0.0098272						2.40154	-0.0156124
		2.38761	-0.0090369						2.40082	-0.0149031
		2.38715	-0.0086858						2.40014	-0.0146798
		2.38668	-0.0092428						2.39928	-0.0116779
		2.38609	-0.0099944						2.39865	-0.0153719
		2.38531	-0.0093027						2.39801	-0.0136797
		2.38449	-0.0081821						2.39746	-0.0156356
		2.38399	-0.0068526						2.39701	-0.0157388
		2.38354	-0.0086115						2.39634	-0.0172437
		2.38295	-0.0101945						2.39559	-0.0180079
		2.38232	-0.0109212						2.39493	-0.0191267
		2.38153	-0.011563						2.39426	-0.0204698
		2.38087	-0.0117794						2.39384	-0.0219393
		2.38002	-0.0142631						2.39333	-0.0213181
		2.37952	-0.0106648						2.39271	-0.0252341
		2.37908	-0.0081992						2.39193	-0.0241898
		2.37835	-0.0076679						2.39126	-0.0230698
		2.37757	-0.0087944						2.39071	-0.0232244
		2.3769	-0.0072556						2.39024	-0.02598
		2.37638	-0.0077794						2.38948	-0.0233624
		2.37573	-0.0077093						2.38875	-0.0201802
		2.37526	-0.0088987						2.38812	-0.0197179
		2.37461	-0.0105275						2.38741	-0.0173372
		2.37414	-0.013849						2.3867	-0.0172319
		2.37354	-0.0156003						2.386	-0.0179295
		2.37284	-0.0146919						2.38538	-0.0176638
		2.37212	-0.0132639						2.38484	-0.016866
		2.37177	-0.0122512						2.38432	-0.0158768
		2.37118	-0.011169						2.3837	-0.0189769
		2.37055	-0.0058858						2.38314	-0.0192216
		2.36979	-0.0043517						2.38243	-0.0192273
		2.36917	-0.0047297						2.38187	-0.0219783
		2.36848	0.003767						2.38131	-0.0227113
		2.36781	0.0103234						2.38067	-0.0241575
		2.36713	0.0113948						2.37979	-0.0227618
		2.36648	0.0144375						2.37913	-0.0218343
		2.36593	0.0183349						2.37856	-0.022837
		2.36559	0.0208055						2.37796	-0.0240907
		2.36508	0.0204261						2.37742	-0.0248477
		2.36439	0.0199993						2.37686	-0.0244072
		2.3638	0.0204101						2.37625	-0.0245886
		2.36314	0.0204151						2.37566	-0.0240596
		2.36256	0.0214337						2.37508	-0.0216995
		2.36188	0.021287						2.37436	-0.0178633
		2.36117	0.0216005						2.37376	-0.0171809
		2.36045	0.0236613						2.37317	-0.0163089
		2.35972	0.0235227						2.37247	-0.0161736
		2.35908	0.0237894						2.37173	-0.0172406
		2.35851	0.023667						2.37107	-0.0129213
		2.35792	0.0213123						2.37038	-0.0157105
		2.35749	0.0223559						2.36985	-0.0170787
		2.35686	0.0230982						2.3694	-0.0141657
		2.35632	0.0214317						2.36884	-0.0168513
		2.35568	0.0247161						2.36822	-0.0183452
		2.35521	0.024626						2.36768	-0.0186387
		2.35453	0.0228383						2.36711	-0.0197708
		2.35402	0.022468						2.36657	-0.0161476
		2.35322	0.0213427						2.36589	-0.0158034
		2.35241	0.0204307						2.36526	-0.0160253
		2.35184	0.0194555						2.36446	-0.0153679
		2.35111	0.0202951						2.36384	-0.0148684
		2.35048	0.0209471						2.36335	-0.0127677
		2.34988	0.0204681						2.36266	-0.0132821
		2.3492	0.0200184						2.362	-0.0182763
		2.34832	0.0221428						2.36118	-0.0178283
		2.34781	0.0238588						2.36048	-0.0151613
		2.34725	0.0274966						2.36001	-0.0168828
		2.34644	0.0307547						2.35945	-0.0170607
		2.34585	0.0323169						2.35886	-0.0161528
		2.34523	0.0325659						2.35834	-0.0161176
		2.34465	0.034169						2.3577	-0.0172513
		2.34404	0.033346						2.35696	-0.0187534
		2.34363	0.0323677						2.35637	-0.0167207
		2.34312	0.0338325						2.35573	-0.0177439
		2.34234	0.0328591						2.35502	-0.0170544
		2.34159	0.0314159						2.35448	-0.0171893
		2.34121	0.0314223						2.35396	-0.0150243
		2.34078	0.0328549						2.35329	-0.0131113
		2.34027	0.0313826						2.35273	-0.0139095
		2.3397	0.0304588						2.35191	-0.0113147
		2.33915	0.0288164						2.35121	-0.0143521
		2.33864	0.0281761						2.3507	-0.0114038
		2.33809	0.0301469						2.35022	-0.0129181
		2.33745	0.0293682						2.34971	-0.0144276
		2.33652	0.0281731						2.34914	-0.0175243
		2.33568	0.0283187						2.34876	-0.0151806
		2.3349	0.027167						2.34825	-0.0167886
		2.33421	0.0277805						2.34762	-0.0139213
		2.33371	0.028519						2.34704	-0.0131374
		2.33316	0.0284769						2.34642	-0.0136233
		2.33233	0.0339067						2.34566	-0.0089766
		2.33197	0.0327054						2.34464	-0.0073735
		2.33131	0.0330124						2.3441	-0.0060383
		2.33069	0.0341131						2.34347	-0.0063521
		2.33005	0.0338067						2.34301	-0.0040357
		2.32964	0.0347418						2.34236	-0.0048465
		2.32891	0.0325657						2.34168	-0.0038908
		2.32822	0.0303287						2.34113	-0.0032875
		2.32758	0.028762						2.34052	-0.0030341
		2.32719	0.026817						2.3399	-0.0008129
		2.32665	0.0227518						2.33917	-0.0028957
		2.32613	0.0217358						2.3386	-0.0073504
		2.32546	0.0225799						2.33795	-0.0052855
		2.32481	0.0209962						2.3374	-0.0047034
		2.32415	0.0239114						2.33688	-0.0058698
		2.32355	0.0265603						2.33633	-0.0058427
		2.32294	0.0261146						2.33558	-0.0071275
		2.32214	0.0271832						2.33499	-0.0079379
		2.32151	0.0243574						2.33438	-0.0089483
		2.32103	0.0263323						2.33379	-0.0069978
		2.32066	0.0228659						2.33323	-0.0067799
		2.32013	0.0219448						2.33266	-0.004009
		2.31953	0.0187717						2.33208	-0.0023366
		2.31877	0.0187396						2.33137	0.00011077
		2.31811	0.0196028						2.33076	0.00018834
		2.31735	0.0167993						2.33018	0.00292538
		2.31664	0.0181052						2.32938	0.00462006
		2.31613	0.0140298						2.32859	0.00500161
		2.31556	0.0120072						2.32794	0.00181224
		2.31512	0.00880289						2.32734	0.00464572
		2.31435	0.00593519						2.32673	0.00360062
		2.31379	0.00387191						2.32611	0.00199692
		2.31325	0.00445852						2.32561	0.00142267
		2.31266	0.00308934						2.325	0.00079588
		2.31205	0.00304896						2.32447	0.00107424
		2.31152	0.00281847						2.32391	0.00317344
		2.31109	0.00388875						2.32328	0.00421372
		2.31061	0.00174137						2.3227	0.00285286
		2.30975	0.00562829						2.32219	0.00252215
		2.30921	0.00784474						2.32163	0.00511964
		2.30853	0.00432308						2.32098	0.00775763
		2.30782	0.00224313						2.32046	0.00963733
		2.30721	-0.0012793						2.31975	0.0118274
		2.30674	-0.0028617						2.319	0.0117321
		2.30629	-0.0073665						2.3184	0.0127298
		2.30544	-0.0057122						2.3178	0.0113764
		2.30459	-0.0076707						2.31714	0.0117799
		2.30403	-0.0125272						2.31661	0.0101047
		2.30333	-0.0139068						2.31603	0.00940287
		2.30284	-0.0128258						2.31541	0.011192
		2.30216	-0.0144301						2.31501	0.0144228
		2.3017	-0.0160721						2.31447	0.0144997
		2.30109	-0.0164247						2.31402	0.0132002
		2.30047	-0.0178732						2.31339	0.0123965
		2.2999	-0.015344						2.31277	0.0101631
		2.29928	-0.017634						2.31213	0.0103152
		2.29855	-0.0174018						2.31164	0.00901561
		2.29776	-0.0144243						2.31109	0.00581154
		2.29728	-0.0216078						2.31051	0.00746874
		2.29676	-0.0236158						2.30978	0.00608216
		2.29593	-0.023947						2.30904	0.00621378
		2.29501	-0.0241909						2.30818	0.00672282
		2.29435	-0.0241125						2.30758	0.00681331
		2.29386	-0.0275421						2.30694	0.00882572
		2.29324	-0.0342646						2.30627	0.0114406
		2.29272	-0.034786						2.30582	0.0133264
		2.29218	-0.0361867						2.30527	0.013075
		2.29156	-0.0326831						2.30469	0.0143458
		2.29111	-0.0318041						2.30418	0.0165867
		2.29063	-0.0307388						2.30348	0.0167777
		2.29012	-0.0273149						2.30292	0.0173849
		2.28951	-0.0312288						2.30232	0.0176028
		2.28884	-0.031346						2.3017	0.0186303
		2.28806	-0.0316866						2.30098	0.0199264
		2.28749	-0.0315909						2.30035	0.021314
		2.28692	-0.0301513						2.29975	0.0212272
		2.28647	-0.030546						2.29929	0.0204817
		2.28591	-0.0337253						2.2987	0.0221133
		2.28526	-0.0351251						2.29803	0.0237142
		2.28464	-0.0360825						2.29737	0.0231353
		2.28413	-0.0346276						2.29659	0.0214207
		2.28361	-0.0347305						2.29591	0.0241854
		2.28296	-0.0335423						2.29524	0.0238316
		2.28251	-0.0334296						2.2946	0.0208117
		2.28182	-0.0341843						2.29408	0.0218125
		2.28139	-0.0327434						2.29356	0.025753
		2.28087	-0.0329485						2.29306	0.0248672
		2.28023	-0.0293915						2.29252	0.0242256
		2.27966	-0.0308376						2.29191	0.0222814
		2.27899	-0.0262462						2.2912	0.0248397
		2.27851	-0.0268054						2.29064	0.0195315
		2.27807	-0.0291601						2.29019	0.0164183
		2.27741	-0.0271708						2.28962	0.0140981
		2.27701	-0.0284234						2.28914	0.0137982
		2.2761	-0.0294906						2.28859	0.0166755
		2.27532	-0.0259917						2.28805	0.0197227
		2.27485	-0.022488						2.28739	0.0238137
		2.27419	-0.0195108						2.28674	0.0274736
		2.27348	-0.0191444						2.28626	0.026432
		2.27273	-0.0147144						2.28558	0.0246264
		2.27202	-0.0103111						2.28484	0.0249897
		2.27139	-0.0096894						2.28427	0.0217227
		2.27082	-0.0089965						2.28376	0.0191364
		2.27032	-0.0084089						2.28311	0.0175669
		2.26977	-0.0055083						2.28229	0.018215
		2.26923	-0.0049572						2.2816	0.0159791
		2.26864	-0.0053107						2.28095	0.0174988
		2.2679	-0.0018283						2.28039	0.0184228
		2.267	-0.0023987						2.27986	0.0178521
		2.26651	-0.0036282						2.2791	0.0177027
		2.26598	-9.93e-05						2.27853	0.0189892
		2.26559	-0.0001003						2.27792	0.0189327
		2.26521	0.00086311						2.27724	0.0209145
		2.26466	0.00313774						2.27677	0.0187847
		2.26402	0.00442255						2.27623	0.0194974
		2.26318	0.00119052						2.27579	0.0211138
		2.26254	0.0002765						2.27522	0.0246284
		2.2621	0.00058572						2.27467	0.0254816
		2.26155	0.00096391						2.2742	0.0244334
		2.26101	0.00222879						2.2737	0.0252083
		2.2603	0.00085929						2.27286	0.0253644
		2.25948	0.00225647						2.27222	0.0251966
		2.25883	-0.000499						2.27163	0.0205422
		2.25826	0.00311494						2.27108	0.0186602
		2.2576	0.00574129						2.27062	0.019341
		2.25673	0.007764						2.27008	0.0196889
		2.25585	0.00986381						2.26952	0.0205802
		2.25534	0.00917362						2.26887	0.0211003
		2.2548	0.0130343						2.2682	0.0200905
		2.25427	0.00987132						2.26764	0.021442
		2.25384	0.00897137						2.267	0.0192112
		2.25319	0.00826431						2.26626	0.0196285
		2.25249	0.00718396						2.26565	0.0195505
		2.25197	0.00731139						2.26501	0.019292
		2.25139	0.00849171						2.26429	0.0178375
		2.25059	0.0100685						2.26362	0.0163777
		2.25001	0.0124042						2.26297	0.0153302
		2.24963	0.0132657						2.26243	0.0161412
		2.24919	0.0148561						2.26201	0.0175312
		2.24857	0.0134873						2.26149	0.0227794
		2.24807	0.0123908						2.26097	0.0176011
		2.2477	0.0128805						2.26044	0.0143649
		2.24727	0.0150325						2.25988	0.0109677
		2.24689	0.0179227						2.25926	0.00784903
		2.24629	0.0183382						2.25867	0.00848899
		2.24579	0.0197746						2.25796	0.00999248
		2.2452	0.0153037						2.25732	0.0131224
		2.24437	0.0167637						2.25687	0.0103718
		2.24393	0.0180777						2.25613	0.0126807
		2.24323	0.0138224						2.25551	0.0112215
		2.24261	0.0117381						2.25485	0.00628044
		2.24194	0.0123668						2.25422	0.00560307
		2.24144	0.0121617						2.25363	0.00449077
		2.24089	0.0115339						2.25298	0.00584926
		2.24021	0.0127175						2.25253	0.0045476
		2.23979	0.009184						2.25201	0.00753651
		2.23905	0.00608986						2.25143	0.00720793
		2.23818	0.00319621						2.25091	0.00684094
		2.23779	-0.0020468						2.25037	0.011967
		2.23722	0.0010231						2.24971	0.0158422
		2.23649	-0.0027579						2.24916	0.0168043
		2.23597	-0.0030799						2.24854	0.0171704
		2.23508	-0.0033412						2.24799	0.0186572
		2.23464	-0.0047562						2.24736	0.0188595
		2.23422	-0.0011988						2.24668	0.0181063
		2.23352	0.00074433						2.24601	0.0168361
		2.2328	-0.0007356						2.2455	0.0199641
		2.23203	-0.0021315						2.24478	0.018387
		2.23155	-0.006824						2.24424	0.0153707
		2.23113	-0.007888						2.24364	0.0146445
		2.23075	-0.0101864						2.243	0.01317
		2.23015	-0.0148551						2.2425	0.016409
		2.22935	-0.0123224						2.24185	0.0160885
		2.22869	-0.012574						2.24136	0.0147182
		2.22814	-0.0133975						2.24075	0.0147454
		2.2277	-0.0098461						2.24014	0.0197049
		2.22708	-0.0124841						2.2395	0.0201924
		2.22635	-0.0113695						2.23905	0.0186295
		2.22583	-0.0095468						2.23849	0.0160459
		2.22511	-0.0111243						2.23778	0.0115963
		2.22426	-0.0118808						2.23705	0.00981348
		2.22374	-0.0133651						2.23644	0.011695
		2.2231	-0.0148993						2.23582	0.00884452
		2.22217	-0.0154761						2.23521	0.0105128
		2.22138	-0.0152914						2.23456	0.00958657
		2.22085	-0.0164254						2.23387	0.00635068
		2.22022	-0.0163991						2.2334	0.00217242
		2.21968	-0.0170679						2.23292	0.00242384
		2.2192	-0.0158038						2.23224	-0.0018417
		2.21882	-0.0145513						2.23168	-0.0026315
		2.21825	-0.0172918						2.23115	-0.0059085
		2.2178	-0.0156113						2.23051	-0.0044504
		2.21745	-0.0121288						2.22993	-0.001441
		2.217	-0.011732						2.22927	-7.79e-05
		2.21646	-0.0094317						2.22867	0.00614778
		2.216	-0.0069054						2.22816	0.00432538
		2.2154	-0.0092184						2.22767	0.00445141
		2.21463	-0.0111236						2.22724	0.00350228
		2.21409	-0.0074259						2.22664	-0.0004309
		2.21354	-0.0072606						2.22603	-0.002121
		2.21308	-0.0085426						2.22552	0.00010977
		2.21229	-0.0091791						2.22499	-0.0014573
		2.21161	-0.0088083						2.22448	-0.000884
		2.21109	-0.0072753						2.22397	0.00075187
		2.21061	-0.0063212						2.22338	0.00472527
		2.2098	-0.0066785						2.2228	0.00533789
		2.20888	-0.0048505						2.22218	0.00684198
		2.20838	-0.0068393						2.22151	0.00709516
		2.20789	-0.0081409						2.22081	0.00866522
		2.20741	-0.0050212						2.22016	0.00980158
		2.20692	-0.0010808						2.21951	0.010302
		2.20636	-0.0018758						2.21897	0.00707171
		2.20568	-0.0012351						2.21839	0.00787799
		2.20487	-0.0001102						2.21785	0.00995602
		2.20428	-0.0032243						2.21729	0.011292
		2.20372	-0.0035528						2.21681	0.0121981
		2.20316	9.45119e-05						2.21631	0.011439
		2.20263	-0.0014128						2.21563	0.0096244
		2.20216	-0.0009086						2.21497	0.00945465
		2.20157	-0.0010761						2.21435	0.0092642
		2.20117	-0.0022809						2.21367	0.010778
		2.20064	0.00214781						2.21307	0.00877163
		2.2002	0.0031603						2.2126	0.00905404
		2.19971	0.00498168						2.21188	0.0104505
		2.19911	0.00640949						2.21117	0.0127657
		2.19838	0.00701654						2.21058	0.00934275
		2.19777	0.00748497						2.21004	0.00818168
		2.19693	0.00798532						2.2094	0.00689161
		2.19638	0.00689217						2.20875	0.00721218
		2.19559	0.0041251						2.20814	0.00544659
		2.19499	0.00418076						2.20774	0.00275775
		2.19452	0.00553644						2.20715	0.00240088
		2.19397	0.00591103						2.20654	0.0011346
		2.19343	0.0079243						2.20588	-0.0001558
		2.19301	0.00803108						2.20519	0.00047849
		2.1925	0.00707378						2.20449	-0.0010061
		2.19201	0.00837423						2.20399	-0.0013973
		2.19139	0.00980843						2.20339	-0.0003697
		2.19093	0.00761459						2.2027	-0.0044136
		2.19027	0.0081991						2.20212	-0.0063968
		2.1893	0.0103362						2.20151	-0.01156
		2.18851	0.0136683						2.201	-0.0076253
		2.18777	0.0132844						2.20056	-0.0104543
		2.187	0.0141157						2.20006	-0.0104262
		2.18611	0.0160811						2.1994	-0.0078247
		2.18551	0.0145174						2.19892	-0.0064296
		2.18508	0.014662						2.19834	-0.0080209
		2.1846	0.0176584						2.19784	-0.010265
		2.18389	0.0152648						2.19707	-0.0106118
		2.1831	0.0127089						2.1965	-0.0137679
		2.18265	0.0113771						2.19597	-0.0133115
		2.18222	0.0113326						2.19543	-0.0116283
		2.18178	0.0117782						2.19484	-0.0130969
		2.18156	0.0120737						2.19422	-0.0118878
		2.1811	0.0121801						2.19353	-0.0099685
		2.18075	0.0107464						2.19295	-0.0075763
		2.17999	0.00634506						2.19233	-0.008803
		2.17928	0.00674517						2.19172	-0.0093727
		2.17884	0.00454869						2.19122	-0.0088128
		2.17826	0.00352497						2.19065	-0.0110065
		2.17786	-0.0012838						2.19003	-0.0144358
		2.1772	-0.0006672						2.18953	-0.0132912
		2.17669	-0.0032854						2.18904	-0.0108924
		2.17624	-0.0030043						2.18873	-0.0120003
		2.17559	-0.0040511						2.18811	-0.0131055
		2.17483	-0.0056226						2.18757	-0.0129369
		2.17423	-0.0087585						2.18707	-0.0123712
		2.17362	-0.009817						2.18653	-0.0164135
		2.17301	-0.0103046						2.18602	-0.0148341
		2.17232	-0.0112634						2.18544	-0.0130573
		2.1718	-0.0115181						2.18476	-0.014485
		2.17133	-0.0107957						2.18416	-0.0135217
		2.17086	-0.0086793						2.18358	-0.0155961
		2.16998	-0.0082284						2.18286	-0.0181125
		2.16916	-0.007828						2.18223	-0.0185304
		2.16863	-0.0043097						2.18163	-0.0199401
		2.16808	-0.0070556						2.18107	-0.0280618
		2.16755	-0.0069296						2.18037	-0.0302576
		2.16692	-0.0066693						2.17972	-0.0344573
		2.16623	-0.005084						2.17908	-0.0309671
		2.16572	-0.0058308						2.1785	-0.0299653
		2.16501	-0.0065072						2.178	-0.0327447
		2.16444	-0.007029						2.17735	-0.0357613
		2.1639	-0.0080958						2.1766	-0.037601
		2.1633	-0.0083381						2.17601	-0.0400813
		2.16279	-0.0105087						2.17566	-0.038101
		2.16218	-0.0091937						2.17508	-0.0404129
		2.16142	-0.0091191						2.17438	-0.0398886
		2.161	-0.0106801						2.1737	-0.0382565
		2.16053	-0.0113808						2.17314	-0.0349569
		2.15991	-0.0087227						2.17242	-0.0322404
		2.15956	-0.0081935						2.17177	-0.0312707
		2.15899	-0.0094544						2.17104	-0.0285239
		2.1585	-0.011087						2.17048	-0.0275717
		2.1578	-0.0112031						2.17	-0.0258134
		2.15724	-0.0149288						2.16936	-0.0309905
		2.15688	-0.0154134						2.16886	-0.0272258
		2.15628	-0.0131344						2.1683	-0.0269362
		2.15569	-0.0104162						2.1678	-0.0283972
		2.15475	-0.0142232						2.16732	-0.025512
		2.15417	-0.0129535						2.16673	-0.0253025
		2.15356	-0.0109549						2.16607	-0.0237711
		2.15285	-0.0100579						2.16547	-0.0191509
		2.15239	-0.0098456						2.16487	-0.0177931
		2.15185	-0.009531						2.16427	-0.0162595
		2.15135	-0.0133733						2.16374	-0.0153548
		2.15071	-0.0151066						2.16327	-0.0131195
		2.15017	-0.0166685						2.16276	-0.0136984
		2.14956	-0.0150353						2.1622	-0.0103999
		2.1489	-0.0127378						2.16164	-0.0125242
		2.14843	-0.0148493						2.16105	-0.0072619
		2.1479	-0.0136886						2.16047	-0.0065992
		2.14731	-0.0194856						2.15994	-0.0022142
		2.14701	-0.0189868						2.15937	-0.0014041
		2.14645	-0.0192525						2.1588	-0.0004372
		2.14571	-0.0204873						2.15831	0.00234936
		2.14481	-0.0181061						2.15781	0.00230539
		2.144	-0.0184994						2.15729	0.00285684
		2.14356	-0.0165574						2.15675	0.00582262
		2.1429	-0.0146466						2.15602	0.00587206
		2.14245	-0.0150415						2.15548	0.00774956
		2.1419	-0.012501						2.15474	0.00610623
		2.14123	-0.0121307						2.15409	0.00309296
		2.14053	-0.011845						2.15334	0.00054337
		2.13986	-0.0072444						2.15282	0.0025357
		2.13939	-0.0076233						2.15228	0.00042392
		2.13861	-0.0066002						2.15162	0.00488356
		2.13817	-0.0096939						2.15104	0.00723756
		2.13728	-0.0124651						2.15052	0.00862943
		2.13658	-0.0095485						2.14996	0.00524688
		2.1363	-0.0070365						2.14946	0.00682734
		2.13589	-0.0017746						2.14904	0.011423
		2.1354	-0.0005928						2.14846	0.0116243
		2.13484	0.00014638						2.14778	0.0135187
		2.1345	0.00225608						2.14713	0.0154638
		2.13409	0.00207802						2.14658	0.0131704
		2.13363	0.00488799						2.14599	0.0143205
		2.13297	0.00738836						2.14552	0.0169757
		2.13243	0.00783666						2.14467	0.0159487
		2.13136	0.0100687						2.14416	0.0213583
		2.13084	0.0117261						2.14363	0.0224752
		2.13039	0.0121186						2.14306	0.0232948
		2.12995	0.00907318						2.14259	0.0213133
		2.12947	0.0106633						2.14181	0.0222419
		2.1288	0.00983538						2.1412	0.0235424
		2.12819	0.0105015						2.14055	0.024298
		2.12763	0.010306						2.14006	0.0236982
		2.12713	0.00921794						2.13961	0.0241236
		2.12664	0.00827092						2.13906	0.0206227
		2.12609	0.0060859						2.13833	0.0222327
		2.12532	0.00783985						2.13786	0.0224128
		2.12479	0.00986785						2.13741	0.0205996
		2.12416	0.00614356						2.13678	0.022304
		2.12363	0.00551377						2.13588	0.023335
		2.12312	0.00422995						2.13536	0.0237985
		2.12232	0.00048057						2.13485	0.023453
		2.12137	-0.0011478						2.1343	0.0195221
		2.12081	-0.0002563						2.1337	0.0176911
		2.12011	-0.0037932						2.133	0.0171762
		2.11942	-0.0020223						2.13247	0.017458
		2.11892	-0.0002513						2.13192	0.0175666
		2.1184	0.00196163						2.13117	0.016783
		2.11793	0.00489826						2.13048	0.0153095
		2.11746	0.0048391						2.12995	0.0126198
		2.117	0.0045552						2.12943	0.0105198
		2.11645	0.00673723						2.12883	0.0072406
		2.11559	0.00634958						2.12823	0.00548452
		2.1151	0.0101083						2.12761	0.00315511
		2.11468	0.0107279						2.12712	0.0029585
		2.11405	0.0131519						2.12664	0.00245689
		2.11339	0.0147996						2.126	0.00133199
		2.11291	0.0157407						2.12539	-0.0021176
		2.11227	0.018436						2.1249	-0.0064524
		2.11153	0.0162299						2.12439	-0.0090006
		2.11085	0.0169836						2.12393	-0.0104031
		2.11045	0.0161535						2.12336	-0.0089637
		2.10996	0.016667						2.12279	-0.0129927
		2.10932	0.0177352						2.12228	-0.0134751
		2.10876	0.0185953						2.12175	-0.0159801
		2.10833	0.0150777						2.12119	-0.0149419
		2.10767	0.00893889						2.12062	-0.0183557
		2.10728	0.00996991						2.12013	-0.0181935
		2.10671	0.0107313						2.11942	-0.0155901
		2.10619	0.00689182						2.11867	-0.0177147
		2.10533	0.00969052						2.11809	-0.0154749
		2.10481	0.00690897						2.11752	-0.0147673
		2.10424	0.00846047						2.11693	-0.0174173
		2.10373	0.00690085						2.11626	-0.0153995
		2.10305	0.00929266						2.11565	-0.0160887
		2.10253	0.0093043						2.11512	-0.014751
		2.10203	0.00555129						2.11462	-0.0138786
		2.10147	0.00365989						2.11408	-0.0182501
		2.10072	0.00408029						2.11346	-0.0186259
		2.10023	0.00538316						2.11291	-0.0179161
		2.09956	0.00252213						2.11244	-0.0141319
		2.09903	9.10986e-05						2.11182	-0.016237
		2.0986	0.00072303						2.11128	-0.0153453
		2.09793	-0.0005195						2.11056	-0.0208815
		2.09736	-0.0002031						2.10998	-0.0215942
		2.09665	0.00076646						2.10939	-0.0204409
		2.096	0.00252528						2.10886	-0.0198956
		2.09553	0.00085377						2.10835	-0.0208252
		2.09486	0.0003801						2.10785	-0.020061
		2.09417	-0.0024624						2.10718	-0.0174938
		2.09361	0.00022087						2.10656	-0.0154239
		2.09304	-0.0007721						2.10578	-0.0142694
		2.09248	0.00214166						2.10506	-0.0128861
		2.09188	0.0019438						2.10465	-0.0119287
		2.09143	0.00325815						2.10407	-0.0078219
		2.09081	0.00421078						2.10361	-0.0104017
		2.09032	0.00444283						2.10301	-0.0090042
		2.08975	0.00580255						2.10236	-0.0111636
		2.08897	0.00188088						2.1018	-0.0079221
		2.08857	0.00811517						2.10118	-0.0094828
		2.08795	0.00886326						2.10076	-0.0088061
		2.08748	0.0128999						2.10013	-0.008776
		2.08697	0.0175333						2.09953	-0.0087705
		2.08609	0.0164625						2.09897	-0.0078526
		2.08537	0.0179492						2.09839	-0.0054393
		2.08488	0.0197858						2.09777	-0.0083932
		2.08436	0.0208125						2.09713	-0.0068523
		2.08374	0.0229845						2.09654	-0.0051763
		2.08324	0.0222074						2.09588	-0.0056164
		2.08269	0.0188124						2.09535	-0.0028427
		2.08208	0.0201779						2.09484	0.00102219
		2.08148	0.0179114						2.09426	0.00069674
		2.08097	0.0172601						2.09375	0.00273605
		2.08042	0.0158172						2.0931	0.00393236
		2.07987	0.0145316						2.09237	0.00404479
		2.0792	0.0144198						2.09184	0.00338258
		2.0786	0.0124316						2.09133	0.00543402
		2.07804	0.0147046						2.09077	0.00736941
		2.07753	0.0113311						2.0901	0.00701213
		2.07685	0.0106272						2.08948	0.00927974
		2.0761	0.0112499						2.08902	0.0102399
		2.07552	0.0108431						2.08839	0.00853392
		2.07507	0.0095622						2.0877	0.0126478
		2.07462	0.011128						2.0871	0.014132
		2.07422	0.00929908						2.08654	0.0138208
		2.07368	0.00774528						2.08602	0.0154238
		2.07304	0.0117435						2.0853	0.0113483
		2.07253	0.0137194						2.08479	0.0130049
		2.07188	0.0118513						2.08427	0.0169082
		2.07129	0.0142463						2.08375	0.0184544
		2.07076	0.0128818						2.0832	0.0204838
		2.07033	0.0131533						2.08262	0.0183877
		2.06975	0.0117103						2.08213	0.0146455
		2.06901	0.0135127						2.08157	0.0121985
		2.06847	0.0143725						2.08108	0.00977323
		2.06799	0.0121396						2.08054	0.0118724
		2.06729	0.01224						2.07994	0.0132063
		2.06654	0.0101824						2.07954	0.0151415
		2.06608	0.00909144						2.07897	0.0166692
		2.06551	0.0118989						2.07838	0.0156332
		2.06471	0.0130522						2.07786	0.0127858
		2.06402	0.0132815						2.0773	0.0156809
		2.06333	0.01279						2.07672	0.0140832
		2.0627	0.0116726						2.07615	0.0147075
		2.06192	0.00960109						2.07563	0.0177786
		2.06143	0.0133072						2.07511	0.0169785
		2.06081	0.0137346						2.0745	0.0170649
		2.06033	0.0123421						2.07368	0.0180293
		2.05988	0.0125935						2.07298	0.0174444
		2.05948	0.0103535						2.07227	0.0158095
		2.0589	0.0132962						2.07157	0.0151313
		2.0583	0.0133854						2.07105	0.0175698
		2.0575	0.013036						2.07051	0.0188024
		2.05688	0.0128492						2.0699	0.0212205
		2.05645	0.0100305						2.06922	0.0238204
		2.05603	0.0102666						2.06841	0.0220584
		2.05535	0.0109032						2.06779	0.0202493
		2.05467	0.0108362						2.06723	0.0201422
		2.05402	0.011687						2.06679	0.0201494
		2.05331	0.00699345						2.06627	0.0215019
		2.05281	0.00781155						2.06572	0.0188803
		2.05233	0.0070186						2.06507	0.0223472
		2.05186	0.00615282						2.06454	0.0203571
		2.05128	0.00255536						2.06394	0.0205203
		2.05083	-0.0013322						2.06339	0.0230464
		2.05035	-0.0059792						2.06278	0.0207093
		2.04979	-0.0085273						2.0622	0.0188812
		2.04921	-0.0067159						2.06148	0.0205407
		2.0485	-0.0104649						2.06088	0.0204845
		2.04789	-0.0123533						2.06027	0.0207316
		2.04742	-0.010351						2.05978	0.0222007
		2.04684	-0.0116971						2.05932	0.0241598
		2.04624	-0.01227						2.05879	0.0244539
		2.04552	-0.0152304						2.05824	0.0283696
		2.04507	-0.0157606						2.05768	0.0318753
		2.04467	-0.0202118						2.05721	0.0313922
		2.04418	-0.0213004						2.05671	0.0296638
		2.04353	-0.0198347						2.05613	0.028468
		2.04259	-0.0203045						2.05554	0.0291914
		2.04203	-0.0235224						2.05496	0.0303033
		2.0413	-0.0235428						2.05436	0.0277285
		2.0407	-0.0197976						2.0538	0.0211473
		2.04021	-0.01535						2.05325	0.0195085
		2.03982	-0.0129103						2.05258	0.0198065
		2.03937	-0.0102183						2.052	0.0264489
		2.03882	-0.013822						2.0515	0.0265368
		2.03825	-0.013649						2.05089	0.0283986
		2.03765	-0.0131996						2.05035	0.0310396
		2.0371	-0.011319						2.04956	0.0366592
		2.03657	-0.0074639						2.04898	0.0377698
		2.03585	-0.0054028						2.04853	0.0351927
		2.0354	-0.0063644						2.04792	0.0360127
		2.03468	-0.0031536						2.0473	0.0378605
		2.03386	-0.0021434						2.04672	0.0365566
		2.03339	-0.0018993						2.04627	0.0332397
		2.03271	-0.0009976						2.04574	0.0319484
		2.03209	-0.0007696						2.04516	0.0332858
		2.03121	-0.001735						2.04453	0.0355072
		2.03056	-0.0051961						2.04397	0.0353546
		2.02971	-0.0025181						2.04338	0.0368697
		2.02922	-0.004617						2.04263	0.0360329
		2.02859	-0.0042676						2.04204	0.0331789
		2.02804	-0.0047448						2.04153	0.0327199
		2.02759	-0.0059446						2.04084	0.0314228
		2.02716	-0.007506						2.04026	0.0323509
		2.02677	-0.012264						2.03962	0.0320852
		2.02609	-0.0116629						2.03892	0.0359419
		2.02542	-0.0165968						2.03827	0.0349801
		2.02483	-0.0181						2.03771	0.0325421
		2.02436	-0.0190846						2.03714	0.0315974
		2.02395	-0.0195047						2.03648	0.0308559
		2.02329	-0.0201556						2.03589	0.0329836
		2.02268	-0.0198367						2.03535	0.032101
		2.02203	-0.0189997						2.03489	0.0328016
		2.02161	-0.02079						2.03434	0.0262728
		2.02093	-0.0201557						2.03371	0.0265388
		2.02034	-0.0202423						2.03319	0.024008
		2.01982	-0.0183552						2.03267	0.022428
		2.01935	-0.023544						2.03215	0.0236819
		2.01883	-0.0216048						2.03157	0.0250137
		2.0181	-0.0200118						2.03097	0.0233692
		2.01739	-0.019098						2.03042	0.0205635
		2.01696	-0.0186859						2.02977	0.0226225
		2.01629	-0.0168415						2.02918	0.0226162
		2.01574	-0.0162049						2.02859	0.0229754
		2.01508	-0.0139617						2.02797	0.0208475
		2.01436	-0.0121786						2.02726	0.0175174
		2.01402	-0.0141791						2.02669	0.0190422
		2.01369	-0.0148092						2.02604	0.0190291
		2.01328	-0.0112926						2.02548	0.0140722
		2.01291	-0.0123726						2.02497	0.0108997
		2.01236	-0.0086249						2.02435	0.00793237
		2.01175	-0.0092915						2.02379	0.012776
		2.01113	-0.0072768						2.02333	0.0126908
		2.01038	-0.0081828						2.02281	0.0100487
		2.00963	-0.0099497						2.02227	0.0103368
		2.00886	-0.0109372						2.02162	0.0122857
		2.00807	-0.010907						2.02109	0.00874736
		2.00742	-0.0101102						2.02057	0.00239754
		2.00673	-0.0067901						2.02005	0.00020961
		2.00621	-0.008374						2.01941	-0.0028
		2.00546	-0.0087672						2.01893	-0.0028814
		2.0048	-0.0090232						2.01851	-0.0080642
		2.00431	-0.0070929						2.01778	-0.009025
		2.00376	-0.0072479						2.017	-0.0075933
		2.00321	-0.0054365						2.01635	-0.0120291
		2.00255	-0.00682						2.01566	-0.0130482
		2.00205	-0.00713						2.01506	-0.0135541
		2.00154	-0.0065825						2.01449	-0.0184726
		2.00087	-0.0053232						2.01382	-0.0199127
		2.00037	-0.005461						2.01316	-0.0201267
		1.99973	-0.004911						2.0126	-0.0210915
		1.99896	-0.0029944						2.01203	-0.0214274
		1.99854	-0.0053382						2.01134	-0.0235814
		1.99795	-0.0085483						2.01074	-0.0249697
		1.99742	-0.00653						2.01017	-0.0273153
		1.99692	-0.0080891						2.00973	-0.0277358
		1.99638	-0.0097926						2.00919	-0.0286531
		1.99566	-0.0118576						2.00851	-0.0293022
		1.995	-0.0115333						2.00783	-0.02722
		1.9944	-0.0064832						2.00722	-0.0262047
		1.99397	-0.0043178						2.0067	-0.0234843
		1.99342	-0.0072228						2.00618	-0.0278734
		1.99277	-0.0062883						2.00556	-0.0271699
		1.99207	-0.0071161						2.00499	-0.0302551
		1.99153	-0.0065984						2.00443	-0.0295222
		1.9908	-0.0051281						2.00399	-0.0242563
		1.99009	-0.0032551						2.00338	-0.0183708
		1.98961	-0.0023644						2.00286	-0.0216108
		1.98919	0.00029951						2.00234	-0.0216198
		1.98842	-0.0026583						2.00188	-0.0196745
		1.98764	-0.0037537						2.00133	-0.015851
		1.98722	-0.00459						2.00074	-0.0171761
		1.98682	-0.0019896						1.99991	-0.0159383
		1.98628	0.00015221						1.99924	-0.0147948
		1.98575	0.00531665						1.99859	-0.0165978
		1.98534	0.00718145						1.99814	-0.0138164
		1.98482	0.00802045						1.99756	-0.0121313
		1.98424	0.00707832						1.99694	-0.0103916
		1.98354	0.00823861						1.99625	-0.008828
		1.98297	0.0124417						1.99557	-0.0090497
		1.98231	0.0109701						1.99508	-0.009343
		1.9817	0.0129938						1.99461	-0.0048274
		1.98104	0.0127596						1.9941	-0.0029289
		1.98039	0.0125389						1.99344	-0.0017752
		1.97982	0.0144671						1.99266	-0.001712
		1.97939	0.0180945						1.99201	0.00061689
		1.97881	0.0174456						1.9914	-0.0002311
		1.9783	0.0188664						1.99076	-0.0044795
		1.97774	0.0209949						1.99012	-0.0036206
		1.97694	0.0185021						1.98968	-0.0019367
		1.97624	0.0204474						1.98907	0.00195775
		1.97579	0.0207299						1.98854	0.00191193
		1.97528	0.0181212						1.98808	0.00054969
		1.9747	0.01785						1.9874	0.00137802
		1.97411	0.0177337						1.9867	0.00413239
		1.97322	0.0187478						1.98591	0.00704269
		1.97256	0.0159326						1.98533	0.00856347
		1.97178	0.0141422						1.98485	0.0108933
		1.97123	0.0186561						1.98433	0.013832
		1.97063	0.0157189						1.98377	0.00999971
		1.96986	0.016673						1.98316	0.0122176
		1.96914	0.0148755						1.98258	0.0137973
		1.96873	0.0139617						1.98195	0.013998
		1.96821	0.0128846						1.98137	0.0164885
		1.96752	0.0126514						1.98081	0.0161778
		1.96691	0.0165219						1.98017	0.0146345
		1.96633	0.0124716						1.97953	0.013469
		1.96583	0.0141999						1.97886	0.0138572
		1.96505	0.0127928						1.97833	0.0137611
		1.96436	0.0137903						1.97787	0.0146931
		1.96388	0.0140114						1.97727	0.0165562
		1.96337	0.0125494						1.97655	0.0157356
		1.96282	0.0101823						1.97608	0.0150284
		1.9624	0.00536703						1.97559	0.0145239
		1.96195	0.0068724						1.97503	0.0192943
		1.96136	0.00579349						1.97455	0.0164848
		1.9608	0.00888169						1.9739	0.0157869
		1.96023	0.00581021						1.97333	0.0155449
		1.95972	0.00913134						1.97265	0.0137252
		1.95918	0.00857926						1.97205	0.0108579
		1.95851	0.00728155						1.97156	0.0125169
		1.95787	0.00797411						1.9709	0.0118607
		1.95698	0.0065089						1.97026	0.0102118
		1.95622	0.00637985						1.96966	0.00641612
		1.95572	0.00705886						1.969	0.00449642
		1.95527	0.00604122						1.96839	0.00514361
		1.95458	0.00729785						1.96769	0.005663
		1.95408	0.00688416						1.96702	0.00031879
		1.95368	0.00632571						1.96655	-0.0020652
		1.95305	0.00217361						1.96601	-0.002427
		1.95243	0.00232323						1.96542	-0.003601
		1.95178	0.00059212						1.96478	-0.0067072
		1.9511	0.00094571						1.96417	-0.0114654
		1.95051	-0.0032523						1.96334	-0.0124916
		1.94983	-0.007688						1.96267	-0.0114597
		1.94906	-0.008373						1.96223	-0.0135211
		1.94862	-0.0105784						1.96158	-0.0167846
		1.94825	-0.0131428						1.96084	-0.0193043
		1.94762	-0.0148855						1.96016	-0.0184397
		1.94695	-0.0168849						1.95969	-0.0200717
		1.94643	-0.0160418						1.95921	-0.0185427
		1.94603	-0.0152299						1.95858	-0.0214184
		1.94518	-0.0180096						1.9579	-0.0212761
		1.94437	-0.0216829						1.95734	-0.0229871
		1.94382	-0.0223143						1.95677	-0.0277291
		1.94341	-0.0198381						1.95615	-0.0272498
		1.9429	-0.0197785						1.95555	-0.0287569
		1.9422	-0.0241497						1.95487	-0.0297603
		1.94125	-0.0259914						1.95436	-0.0274159
		1.94073	-0.0236054						1.95385	-0.0269
		1.94019	-0.0253698						1.95328	-0.0268231
		1.93958	-0.0275713						1.95272	-0.0267613
		1.93882	-0.0300956						1.95205	-0.0284139
		1.93788	-0.0268863						1.95156	-0.025964
		1.9372	-0.0240491						1.951	-0.0241974
		1.9367	-0.027567						1.95036	-0.0235999
		1.93615	-0.0270333						1.94982	-0.0245619
		1.9355	-0.028051						1.9493	-0.0227502
		1.93474	-0.0262517						1.94875	-0.0213437
		1.93415	-0.0292059						1.94806	-0.020128
		1.93344	-0.0327536						1.94735	-0.0215312
		1.93298	-0.034783						1.94671	-0.0202908
		1.93257	-0.0315512						1.94606	-0.0173323
		1.93197	-0.0337497						1.94531	-0.0183798
		1.93154	-0.0314578						1.94468	-0.0118334
		1.93101	-0.0328134						1.94395	-0.0129524
		1.93052	-0.0324343						1.94347	-0.013181
		1.93008	-0.0328617						1.94302	-0.0142164
		1.92925	-0.0322064						1.94231	-0.0100494
		1.92874	-0.0324549						1.94173	-0.0080955
[truncated: 438 more rows]

[truncated: 1 more sheets: Figure 1a]
